# Supplementary material for: Structural basis for antiepileptic drugs and botulinum neurotoxin recognition of SV2A
Source: Nat Commun. 2024 Apr 18;15:3027. doi: 10.1038/s41467-024-47322-4 (PMC11026379; doi:10.1038/s41467-024-47322-4)
Supplement: Supplementary file 4 — Source Data [file 41467_2024_47322_MOESM4_ESM.xlsx]

## Sheet: Figure4b
[BRV](µM)	InitalRatio(WT#1)	InitalRatio(WT#2)	InitalRatio(WT#3)	mean (WT)	Stderr (WT)	InitalRatio(I663A#1)	InitalRatio((I663A#2)	InitalRatio(I663A#3)	mean (I663A)	Stderr (I663A)	InitalRatio(Y461A#1)	InitalRatio(Y461A#2)	InitalRatio(461A#3)	mean (Y461A)	Stderr (Y461A)	InitalRatio(W300A#1)	InitalRatio(W300A#2)	InitalRatio(W300A#3)	mean (W300A)	Stderr (W300A)
0	0.7194	0.7215	0.7213	0.7214	5.7735e-05	0.7658	0.7652	0.7646	0.7652	0.00034641	0.705	0.7062	0.705	0.7054	0.0004	0.7223	0.7158	0.7163	0.71813	0.0020883
0.078125	0.7168	0.7171	0.7181	0.7176	0.00028868	0.7637	0.7647	0.764	0.76413	0.00029627	0.7035	0.7043	0.7045	0.7041	0.00030551	0.7157	0.7166	0.7165	0.71627	0.0002848
0.15625	0.7127	0.7137	0.7173	0.7155	0.0010392	0.7624	0.7627	0.7615	0.7622	0.00036056	0.7024	0.7028	0.7037	0.70297	0.00038442	0.7156	0.7163	0.7168	0.71623	0.00034801
0.3125	0.7074	0.708	0.7102	0.7091	0.00063509	0.7597	0.7601	0.7604	0.76007	0.00020276	0.6954	0.7014	0.7012	0.69933	0.0019675	0.7115	0.7154	0.7151	0.714	0.001253
0.625	0.6998	0.7011	0.7019	0.7015	0.00023094	0.756	0.7558	0.7559	0.7559	5.7735e-05	0.6969	0.6995	0.699	0.69847	0.00079652	0.7126	0.7142	0.7145	0.71377	0.00058973
1.25	0.6836	0.692	0.6931	0.69255	0.00031754	0.7489	0.7489	0.7496	0.74913	0.00023333	0.6934	0.6945	0.6948	0.69423	0.00042557	0.7182	0.7155	0.7154	0.71637	0.00091712
2.5	0.6865	0.6859	0.6878	0.68685	0.00054848	0.7412	0.7415	0.7414	0.74137	8.8192e-05	0.6921	0.6923	0.6929	0.69243	0.00024037	0.7226	0.7155	0.7159	0.718	0.0023029
5	0.6805	0.6815	0.682	0.68175	0.00014434	0.7279	0.7281	0.7285	0.72817	0.00017638	0.6876	0.6867	0.6876	0.6873	0.0003	0.7175	0.7155	0.716	0.71633	0.00060093
10	0.6767	0.6779	0.6783	0.6781	0.00011547	0.713	0.713	0.7131	0.71303	3.3333e-05	0.6808	0.6829	0.6838	0.6825	0.00088882	0.715	0.7154	0.7248	0.7184	0.0032021
20	0.6737	0.6785	0.6762	0.67735	0.00066395	0.6978	0.6978	0.6983	0.69797	0.00016667	0.68	0.6804	0.6812	0.68053	0.00035277	0.7152	0.7156	0.7154	0.7154	0.00011547

## Sheet: SFigure20(WT#1)
	Measured at:	2023-12-13 14:49:22	JST																					Measured at:	2023-12-13 14:58:12	JST
	Keywords:	Sv2a ; Bri																						Keywords:	Sv2a ; Bri
	Device:	T6-404																						Device:	T6-404
	Signal:	Ratio 350 nm / 330 nm							Brightness @ 330 nm							Brightness @ 350 nm								Signal:	Ratio 350 nm / 330 nm							Brightness @ 330 nm							Brightness @ 350 nm
	Capillary:	1	2	3	4	5	6		1	2	3	4	5	6		1	2	3	4	5	6			Capillary:	1	2	3	4	5	6		1	2	3	4	5	6		1	2	3	4	5	6
Time [s]	Temperature [°C]	0µM Bri	0.078µM Bri	0.15µM Bri	0.31µM Bri	0.62µM Bri	1.25µM Bri		0µM Bri	0.078µM Bri	0.15µM Bri	0.31µM Bri	0.62µM Bri	1.25µM Bri		0µM Bri	0.078µM Bri	0.15µM Bri	0.31µM Bri	0.62µM Bri	1.25µM Bri		Time [s]	Temperature [°C]	2.5µM Bri	5µM Bri	10µM Bri	20µM Bri	0µM Bri	Sample6		2.5µM Bri	5µM Bri	10µM Bri	20µM Bri	0µM Bri	Sample6		2.5µM Bri	5µM Bri	10µM Bri	20µM Bri	0µM Bri	Sample6
87.6851	35.226	0.719576	0.717332	0.712778	0.706408	0.700739	0.683407		26.5087	25.6013	25.2189	24.8707	24.8179	24.0282		19.0751	18.3646	17.9755	17.5688	17.3909	16.421		49.6194	35.118	0.688354	0.683572	0.677133	0.675508	0.71929			23.8044	23.8104	22.9959	22.7947	26.4347			16.3858	16.2761	15.5713	15.398	19.0142
87.8898	35.346	0.718265	0.71566	0.712042	0.708047	0.699273	0.682629		26.4548	25.6152	25.316	24.9002	24.8376	24.0471		19.0016	18.3317	18.026	17.6305	17.3683	16.4153		49.8238	35.301	0.685909	0.680254	0.67761	0.672698	0.718931			23.8159	23.8127	23.0039	22.7836	26.399			16.3355	16.1987	15.5877	15.3265	18.9791
88.0946	35.465	0.719585	0.715726	0.712337	0.707575	0.70154	0.683763		26.6302	25.6428	25.2219	24.9238	24.8297	24.0373		19.1627	18.3532	17.9665	17.6355	17.419	16.4358		50.0281	35.42	0.688388	0.680382	0.678277	0.674191	0.719655			23.8504	23.8252	22.9725	22.7519	26.4241			16.4183	16.2102	15.5817	15.3391	19.0162
88.299	35.584	0.718485	0.717691	0.713658	0.707951	0.699555	0.683622		26.4967	25.6651	25.2328	24.8721	24.8492	24.0183		19.0375	18.4196	18.0076	17.6083	17.3834	16.4194		50.2322	35.506	0.686487	0.680538	0.676468	0.674474	0.719362			23.8872	23.8447	22.9927	22.7627	26.41			16.3982	16.2273	15.5539	15.3529	18.9984
88.5031	35.674	0.717576	0.716343	0.711476	0.707223	0.699376	0.68426		26.4858	25.5505	25.2316	24.8736	24.8297	23.991		19.0056	18.3029	17.9517	17.5912	17.3653	16.4161		50.4361	35.685	0.687618	0.681838	0.679316	0.673937	0.719963			23.7748	23.7647	22.9801	22.7491	26.3666			16.348	16.2037	15.6107	15.3315	18.983
88.7078	35.797	0.719782	0.71711	0.711189	0.707216	0.698808	0.68359		26.4399	25.5746	25.2705	24.8272	24.8106	23.962		19.031	18.3398	17.9721	17.5582	17.3378	16.3802		50.6401	35.748	0.687514	0.680824	0.677517	0.674483	0.718387			23.7421	23.7734	22.9688	22.8011	26.4015			16.323	16.1855	15.5618	15.379	18.9665
88.9123	35.912	0.718015	0.715992	0.712848	0.705345	0.701766	0.68427		26.4124	25.5792	25.1851	24.8258	24.8088	24.0155		18.9645	18.3145	17.9532	17.5108	17.41	16.4331		50.8442	35.868	0.686932	0.682749	0.6774	0.673064	0.720668			23.8034	23.8165	22.9555	22.7543	26.3567			16.3513	16.2607	15.5501	15.3151	18.9944
89.1165	36.005	0.720129	0.716135	0.715303	0.70849	0.699215	0.685096		26.3809	25.5069	25.1727	24.7546	24.7604	23.9559		18.9976	18.2664	18.0061	17.5383	17.3128	16.4121		51.0485	35.987	0.688482	0.681512	0.676209	0.674078	0.718386			23.7508	23.7143	22.9402	22.7634	26.396			16.352	16.1616	15.5124	15.3443	18.9625
89.321	36.091	0.71967	0.716595	0.711872	0.708597	0.699745	0.683216		26.4307	25.4853	25.2436	24.7509	24.7017	23.9523		19.0214	18.2626	17.9702	17.5384	17.2849	16.3646		51.2526	36.106	0.687467	0.680618	0.678254	0.674007	0.71803			23.6982	23.7048	22.9547	22.7117	26.3634			16.2917	16.1339	15.5692	15.3078	18.9297
89.5256	36.211	0.720666	0.716192	0.71171	0.706723	0.700249	0.684515		26.375	25.5211	25.1331	24.692	24.7029	23.924		19.0075	18.278	17.8875	17.4504	17.2982	16.3764		51.4566	36.166	0.688165	0.680268	0.676971	0.673062	0.719782			23.6791	23.712	22.8913	22.6683	26.3036			16.2951	16.1305	15.4968	15.2572	18.9328
89.7302	36.33	0.719582	0.718299	0.711402	0.70722	0.70094	0.684147		26.4347	25.4252	25.09	24.7197	24.6412	23.9012		19.0219	18.2629	17.8491	17.4823	17.272	16.3519		51.6608	36.345	0.687635	0.680294	0.676825	0.674367	0.717491			23.7363	23.6923	22.9122	22.6745	26.2707			16.3219	16.1177	15.5076	15.2909	18.849
89.9344	36.393	0.716703	0.715876	0.714234	0.707564	0.698699	0.684254		26.3219	25.491	25.121	24.7222	24.6816	23.8738		18.865	18.2484	17.9423	17.4925	17.245	16.3357		51.8647	36.405	0.685543	0.681546	0.67672	0.672809	0.718071			23.7467	23.7276	22.9153	22.6655	26.2677			16.2794	16.1715	15.5072	15.2495	18.8621
90.1389	36.509	0.72024	0.715939	0.713778	0.706551	0.70076	0.683511		26.2681	25.3713	25.0473	24.6311	24.628	23.8593		18.9193	18.1643	17.8782	17.4031	17.2583	16.3081		52.0688	36.524	0.687647	0.680126	0.677042	0.675956	0.720309			23.6103	23.67	22.9128	22.6163	26.1736			16.2355	16.0986	15.5129	15.2876	18.8531
90.3434	36.598	0.719421	0.716584	0.712687	0.708885	0.69976	0.683823		26.2607	25.4237	25.0621	24.6345	24.6825	23.8415		18.8925	18.2182	17.8614	17.4631	17.2718	16.3033		52.273	36.614	0.687669	0.68163	0.675607	0.67443	0.719222			23.6117	23.6414	22.8911	22.6254	26.2217			16.237	16.1147	15.4654	15.2592	18.8593
90.5479	36.688	0.719812	0.716819	0.712783	0.704717	0.699972	0.684858		26.2985	25.3669	25.0098	24.6827	24.6014	23.7692		18.93	18.1835	17.8266	17.3943	17.2203	16.2786		52.477	36.763	0.687316	0.681485	0.678183	0.673811	0.720244			23.6086	23.6052	22.8318	22.558	26.1228			16.2266	16.0866	15.4841	15.1999	18.8148
90.7525	36.837	0.719801	0.718862	0.712872	0.708074	0.701325	0.682414		26.1222	25.3299	25.0085	24.5599	24.5506	23.8071		18.8028	18.2087	17.8279	17.3903	17.218	16.2463		52.681	36.848	0.685206	0.682134	0.677826	0.672507	0.720122			23.5761	23.5769	22.8235	22.599	26.1365			16.1545	16.0826	15.4704	15.198	18.8215
90.9572	36.927	0.719992	0.717434	0.713357	0.708127	0.700259	0.685741		26.1635	25.2097	24.9481	24.5951	24.5772	23.7366		18.8375	18.0863	17.7969	17.4165	17.2104	16.2772		52.8848	36.972	0.687059	0.680873	0.676433	0.675898	0.718487			23.5526	23.4947	22.7716	22.4965	26.0923			16.182	15.9969	15.4035	15.2053	18.747
91.1618	37.02	0.719994	0.717789	0.712916	0.708631	0.700022	0.684219		26.1049	25.2868	24.946	24.4987	24.5052	23.6932		18.7954	18.1506	17.7844	17.3605	17.1542	16.2113		53.089	37.091	0.686807	0.682196	0.675829	0.673513	0.719588			23.5116	23.5613	22.8314	22.4654	26.0026			16.1479	16.0734	15.4301	15.1308	18.7112
91.3661	37.139	0.720298	0.717328	0.712325	0.708945	0.700969	0.68399		26.0668	25.2942	24.8943	24.4541	24.4456	23.7134		18.7758	18.1443	17.7329	17.3366	17.1356	16.2197		53.2934	37.21	0.688278	0.681835	0.677656	0.673589	0.721536			23.5181	23.449	22.6989	22.4037	25.9885			16.187	15.9883	15.3821	15.0909	18.7516
91.5704	37.229	0.719764	0.71789	0.713657	0.707915	0.699041	0.684705		26.1348	25.1919	24.8606	24.4638	24.4961	23.6967		18.8108	18.085	17.7419	17.3183	17.1238	16.2253		53.4975	37.3	0.689501	0.682916	0.677989	0.674372	0.720945			23.4173	23.408	22.7277	22.4447	25.985			16.1462	15.9857	15.4091	15.1361	18.7337
91.7746	37.315	0.720149	0.718351	0.714576	0.709111	0.702936	0.683914		26.0317	25.1337	24.8395	24.4855	24.3522	23.6306		18.7467	18.0548	17.7497	17.363	17.1181	16.1613		53.7014	37.419	0.688337	0.682041	0.678699	0.676169	0.720549			23.4273	23.3773	22.6292	22.3824	25.9164			16.1259	15.9443	15.3584	15.1343	18.6741
91.9793	37.434	0.720623	0.716309	0.711604	0.709156	0.701417	0.684328		25.999	25.1644	24.8139	24.361	24.3503	23.5827		18.7355	18.0255	17.6577	17.2758	17.0797	16.1383		53.9054	37.509	0.686695	0.681836	0.679015	0.676019	0.720447			23.3376	23.3717	22.63	22.3457	25.8972			16.0258	15.9357	15.3661	15.1061	18.6575
92.184	37.494	0.71988	0.717069	0.71292	0.709105	0.700909	0.685772		26.0503	25.1255	24.7517	24.3617	24.3803	23.5554		18.7531	18.0167	17.646	17.275	17.0884	16.1536		54.1096	37.628	0.687405	0.683291	0.677742	0.674031	0.719392			23.3853	23.4111	22.574	22.3246	25.886			16.0752	15.9966	15.2994	15.0474	18.6222
92.3887	37.613	0.720055	0.717725	0.713694	0.707639	0.701073	0.684465		25.9028	25.0422	24.7121	24.3801	24.2911	23.5103		18.6514	17.9734	17.6369	17.2523	17.0299	16.092		54.3138	37.747	0.687203	0.6823	0.679224	0.677184	0.721894			23.3439	23.3255	22.5854	22.2789	25.832			16.042	15.915	15.3405	15.0869	18.6479
92.593	37.792	0.720116	0.71748	0.71364	0.71025	0.700329	0.684329		25.8835	25.0194	24.7251	24.3102	24.2681	23.4855		18.6391	17.9509	17.6448	17.2663	16.9957	16.0718		54.5178	37.837	0.68801	0.682189	0.677776	0.675325	0.721819			23.2206	23.2494	22.527	22.2151	25.7467			15.976	15.8605	15.2682	15.0024	18.5845
92.7974	37.855	0.721204	0.718134	0.712571	0.710278	0.701591	0.685067		25.8614	25.0284	24.6656	24.2019	24.2723	23.4372		18.6513	17.9737	17.576	17.1901	17.0293	16.056		54.722	37.956	0.687397	0.68214	0.678257	0.676719	0.722785			23.1958	23.2542	22.5301	22.2429	25.7145			15.9447	15.8626	15.2812	15.0522	18.5861
93.002	37.945	0.720965	0.717438	0.71498	0.708792	0.699273	0.684046		25.7987	24.9459	24.6311	24.1968	24.1827	23.4394		18.6	17.8972	17.6107	17.1505	16.9103	16.0336		54.9261	38.016	0.687654	0.680219	0.678301	0.676454	0.719159			23.2704	23.2268	22.4645	22.1671	25.74			16.002	15.7993	15.2377	14.995	18.5112
93.2066	38.031	0.722299	0.718651	0.713452	0.709655	0.702883	0.685856		25.8165	24.9219	24.5943	24.1464	24.1437	23.3899		18.6473	17.9101	17.5469	17.1356	16.9702	16.0421		55.1301	38.162	0.68629	0.682219	0.67725	0.67496	0.720579			23.1966	23.2421	22.5112	22.1402	25.676			15.9196	15.8562	15.2457	14.9438	18.5016
93.4109	38.15	0.721244	0.719057	0.714032	0.708798	0.701768	0.685483		25.7217	24.8481	24.5038	24.1423	24.1336	23.3535		18.5516	17.8672	17.4965	17.112	16.9362	16.0085		55.3342	38.285	0.688801	0.682905	0.678426	0.6746	0.720076			23.1571	23.1696	22.4273	22.1531	25.675			15.9507	15.8227	15.2152	14.9445	18.488
93.6152	38.274	0.722188	0.71886	0.713082	0.709476	0.702066	0.685203		25.6736	24.7874	24.5402	24.0843	24.0571	23.3302		18.5412	17.8187	17.4992	17.0872	16.8896	15.9859		55.5384	38.374	0.689085	0.682193	0.678015	0.67635	0.71998			23.0819	23.133	22.404	22.1248	25.603			15.9054	15.7811	15.1903	14.9641	18.4336
93.8197	38.329	0.721363	0.717333	0.712952	0.709803	0.702095	0.686202		25.6687	24.8084	24.5127	24.1005	24.0951	23.2936		18.5164	17.7959	17.4764	17.1066	16.917	15.9841		55.7424	38.494	0.687494	0.683186	0.676284	0.676292	0.721505			23.1316	23.073	22.3966	22.0619	25.5057			15.9029	15.7631	15.1465	14.9203	18.4025
94.0246	38.419	0.720766	0.719394	0.717097	0.70846	0.702361	0.684819		25.6035	24.7623	24.4447	24.0694	23.9943	23.2767		18.4541	17.8139	17.5292	17.0522	16.8527	15.9403		55.9466	38.583	0.689378	0.681915	0.677984	0.675954	0.719249			23.0918	23.1045	22.3136	22.0506	25.5322			15.919	15.7553	15.1282	14.9052	18.364
94.2295	38.568	0.721267	0.717935	0.715154	0.710952	0.703666	0.685725		25.5844	24.7297	24.4715	23.967	23.9092	23.234		18.4532	17.7543	17.5009	17.0394	16.8241	15.9321		56.1508	38.673	0.688504	0.683328	0.678156	0.675181	0.721423			23.0112	23.0071	22.3195	22.0378	25.4652			15.8433	15.7214	15.1361	14.8795	18.3712
94.434	38.661	0.721871	0.718612	0.714859	0.708714	0.702364	0.685562		25.5671	24.7505	24.3729	23.9902	23.9801	23.1953		18.4561	17.786	17.4232	17.0022	16.8427	15.9018		56.3551	38.822	0.690068	0.683805	0.677466	0.675019	0.72046			23.0202	22.9417	22.2819	22.0305	25.4316			15.8855	15.6877	15.0953	14.871	18.3224
94.6383	38.747	0.720966	0.71882	0.715648	0.710235	0.701901	0.686644		25.527	24.6865	24.2917	23.9345	23.9535	23.152		18.4041	17.7451	17.3843	16.9991	16.813	15.8972		56.5594	38.912	0.688324	0.682425	0.679202	0.673585	0.723157			23.0069	22.9795	22.2314	21.9902	25.403			15.8362	15.6818	15.0996	14.8123	18.3704
94.8429	38.867	0.722735	0.718594	0.716953	0.711121	0.702463	0.686686		25.569	24.6397	24.2973	23.8901	23.9128	23.1163		18.4796	17.706	17.42	16.9887	16.7978	15.8736		56.7634	39.031	0.691721	0.682323	0.677116	0.674991	0.719515			22.8687	22.9171	22.2325	21.9226	25.37			15.8187	15.6369	15.054	14.7976	18.2541
95.0472	38.93	0.722784	0.71992	0.7152	0.710632	0.703873	0.684865		25.3844	24.5728	24.3557	23.8645	23.8173	23.1312		18.3475	17.6904	17.4192	16.9589	16.7644	15.8417		56.9674	39.124	0.686988	0.682907	0.679015	0.675391	0.720303			22.8598	22.8834	22.1696	21.8964	25.3674			15.7044	15.6272	15.0535	14.7887	18.2722
95.2521	39.046	0.722026	0.720982	0.714948	0.710772	0.700733	0.685208		25.3683	24.5417	24.2108	23.7951	23.7979	23.0628		18.3166	17.6941	17.3094	16.9129	16.676	15.8028		57.1717	39.24	0.689761	0.681066	0.678513	0.674414	0.721832			22.8546	22.8578	22.1667	21.8636	25.2943			15.7642	15.5677	15.0404	14.7451	18.2582
95.4568	39.195	0.722794	0.718789	0.715652	0.712008	0.702755	0.686357		25.3076	24.5192	24.2013	23.794	23.7988	23.0259		18.2922	17.6241	17.3197	16.9415	16.7247	15.804		57.3758	39.3	0.691707	0.682198	0.678403	0.675727	0.722136			22.8406	22.8128	22.1298	21.8141	25.2724			15.799	15.5628	15.0129	14.7404	18.2501
95.6614	39.285	0.722619	0.719798	0.716306	0.711401	0.704838	0.686586		25.37	24.4951	24.1506	23.7554	23.714	22.9508		18.3329	17.6315	17.2992	16.8996	16.7145	15.7577		57.5801	39.449	0.688717	0.681967	0.678476	0.67439	0.720963			22.7399	22.8038	22.1698	21.7883	25.164			15.6613	15.5514	15.0417	14.6938	18.1423
95.8661	39.374	0.723229	0.720162	0.715913	0.710667	0.703139	0.687154		25.3096	24.474	24.1374	23.6705	23.702	22.9563		18.3046	17.6252	17.2803	16.8219	16.6658	15.7745		57.7841	39.539	0.689637	0.683663	0.679119	0.676194	0.723359			22.7641	22.7227	21.9967	21.709	25.0967			15.6989	15.5347	14.9384	14.6795	18.1539
96.0704	39.468	0.722301	0.72209	0.714197	0.709268	0.704092	0.686562		25.2327	24.3665	24.1786	23.7342	23.642	22.9346		18.2256	17.5948	17.2683	16.8339	16.6461	15.746		57.9883	39.658	0.689912	0.684051	0.679003	0.676933	0.722306			22.6605	22.6634	22.0059	21.6961	25.1411			15.6338	15.5029	14.9421	14.6868	18.1596
96.2748	39.557	0.721986	0.720954	0.715565	0.709841	0.704209	0.686824		25.1344	24.3711	24.1217	23.7061	23.6078	22.8346		18.1467	17.5704	17.2606	16.8276	16.6249	15.6833		58.1926	39.748	0.688474	0.684509	0.679304	0.676279	0.72185			22.7274	22.634	21.9539	21.6879	25.1083			15.6472	15.4932	14.9134	14.6671	18.1244
96.4796	39.643	0.721786	0.720712	0.716369	0.710331	0.703863	0.68714		25.1888	24.3577	24.0266	23.6542	23.6026	22.8355		18.1809	17.5549	17.2119	16.8023	16.613	15.6912		58.3965	39.837	0.689418	0.683676	0.680625	0.678168	0.722222			22.6677	22.6138	21.9024	21.6385	25.032			15.6275	15.4605	14.9073	14.6745	18.0787
96.6845	39.763	0.723454	0.719881	0.715861	0.712939	0.703061	0.686584		25.1292	24.2751	23.9794	23.5516	23.5831	22.8211		18.1798	17.4752	17.1659	16.7909	16.5803	15.6686		58.6006	39.953	0.688972	0.683268	0.677871	0.676667	0.721811			22.6054	22.5603	21.9196	21.6469	24.9786			15.5745	15.4147	14.8587	14.6478	18.0298
96.8891	39.852	0.722891	0.720464	0.71714	0.710497	0.703568	0.688216		25.0885	24.2682	23.9753	23.5518	23.5659	22.7896		18.1363	17.4844	17.1936	16.7335	16.5802	15.6842		58.805	40.047	0.690062	0.684472	0.680352	0.676199	0.723768			22.5481	22.5769	21.9075	21.6156	24.9499			15.5596	15.4532	14.9048	14.6165	18.0579
97.0939	39.972	0.722304	0.718993	0.717976	0.711974	0.702203	0.686219		24.9635	24.2493	23.9314	23.5561	23.4765	22.7912		18.0313	17.4351	17.1821	16.7713	16.4853	15.6397		59.0093	40.166	0.690566	0.684612	0.678512	0.67701	0.72295			22.5003	22.5701	21.9112	21.5417	24.8753			15.5379	15.4518	14.867	14.584	17.9836
97.2985	40.065	0.721414	0.720737	0.716411	0.711127	0.704515	0.687103		25.0913	24.1918	23.8681	23.4834	23.4776	22.7349		18.1013	17.4359	17.0994	16.6997	16.5403	15.6212		59.2135	40.285	0.689555	0.683637	0.681013	0.675645	0.723105			22.4826	22.4887	21.8241	21.5563	24.8582			15.503	15.3741	14.8625	14.5644	17.9751
97.5033	40.181	0.722112	0.720836	0.716348	0.710718	0.703075	0.685154		24.9921	24.2294	23.8724	23.4595	23.4961	22.7232		18.0471	17.4654	17.1009	16.6731	16.5195	15.5689		59.4175	40.375	0.690303	0.682403	0.679371	0.67529	0.72434			22.4684	22.5016	21.7961	21.529	24.8241			15.51	15.3552	14.8076	14.5383	17.9811
97.7076	40.27	0.722774	0.719929	0.716081	0.710622	0.704047	0.686333		24.9463	24.1097	23.8971	23.4526	23.4437	22.7118		18.0306	17.3573	17.1123	16.6659	16.5055	15.5879		59.6218	40.495	0.690524	0.684838	0.679087	0.676162	0.723259			22.4203	22.4599	21.7277	21.462	24.7842			15.4817	15.3814	14.755	14.5118	17.9254
97.9121	40.364	0.723989	0.721424	0.715082	0.712061	0.702303	0.686717		24.9146	24.0528	23.8004	23.454	23.377	22.6646		18.0379	17.3523	17.0192	16.7007	16.4177	15.5642		59.8262	40.554	0.690881	0.684289	0.680639	0.675748	0.722849			22.4095	22.4185	21.7245	21.4504	24.7915			15.4823	15.3407	14.7866	14.4951	17.9205
98.1171	40.45	0.722866	0.721141	0.716063	0.711661	0.705175	0.686187		24.8987	24.0696	23.7525	23.3353	23.2868	22.6314		17.9984	17.3576	17.0083	16.6068	16.4212	15.5294		60.0303	40.704	0.690247	0.684797	0.678908	0.67764	0.723364			22.3318	22.3085	21.6821	21.4192	24.7926			15.4145	15.2768	14.7201	14.5145	17.9341
98.3221	40.629	0.722474	0.723468	0.7177	0.711087	0.70376	0.686686		24.8877	24.0371	23.7326	23.3298	23.2782	22.557		17.9807	17.3901	17.0329	16.5895	16.3822	15.4896		60.2346	40.763	0.690212	0.683247	0.678966	0.674936	0.723877			22.3479	22.348	21.632	21.369	24.7091			15.4248	15.2692	14.6874	14.4227	17.8863
98.5269	40.718	0.721617	0.719271	0.717767	0.71098	0.705097	0.685988		24.8091	23.9438	23.6554	23.3216	23.2276	22.5691		17.9027	17.2221	16.979	16.5812	16.3777	15.4821		60.4387	40.883	0.689492	0.682598	0.679654	0.676549	0.724428			22.3586	22.3184	21.6282	21.3091	24.6047			15.4161	15.2345	14.6997	14.4166	17.8243
98.7314	40.812	0.72246	0.720788	0.715856	0.711112	0.704832	0.68581		24.7381	23.9703	23.7061	23.2245	23.2044	22.5744		17.8723	17.2775	16.9702	16.5152	16.3552	15.4817		60.6429	41.002	0.691638	0.68251	0.679481	0.676923	0.724766			22.2536	22.3038	21.5803	21.3241	24.6086			15.3915	15.2225	14.6634	14.4348	17.8354
98.9358	40.901	0.723465	0.7201	0.716605	0.710673	0.702517	0.688026		24.7027	23.9544	23.6563	23.2398	23.187	22.4683		17.8716	17.2496	16.9522	16.5159	16.2893	15.4588		60.8471	41.122	0.69097	0.684486	0.681616	0.677615	0.72376			22.1898	22.17	21.5602	21.2444	24.5446			15.3324	15.175	14.6958	14.3955	17.7644
99.1407	40.987	0.723493	0.72138	0.716888	0.713066	0.70439	0.686957		24.7194	23.9267	23.5803	23.1334	23.1708	22.3957		17.8843	17.2603	16.9044	16.4956	16.3213	15.3849		61.0512	41.241	0.690374	0.684437	0.681128	0.676546	0.72566			22.2383	22.1823	21.5117	21.2672	24.5341			15.3528	15.1824	14.6522	14.3882	17.8034
99.345	41.077	0.723569	0.721373	0.716759	0.711352	0.704644	0.68712		24.6801	23.8431	23.5484	23.1836	23.1426	22.4313		17.8577	17.1998	16.8785	16.4917	16.3073	15.413		61.2557	41.301	0.691091	0.685103	0.680195	0.678093	0.724478			22.1498	22.1356	21.4664	21.2002	24.4758			15.3076	15.1652	14.6014	14.3757	17.7322
99.5499	41.23	0.72367	0.720092	0.718193	0.713171	0.703077	0.688417		24.5711	23.7756	23.5142	23.0785	23.105	22.3638		17.7814	17.1206	16.8878	16.459	16.2446	15.3956		61.4599	41.451	0.690799	0.683953	0.680356	0.678131	0.725105			22.1292	22.1634	21.4966	21.1777	24.4187			15.2868	15.1587	14.6254	14.3612	17.7061
99.7548	41.29	0.723724	0.72218	0.717844	0.712274	0.70366	0.687606		24.6809	23.7046	23.494	23.1058	23.1116	22.2712		17.8621	17.119	16.865	16.4577	16.2627	15.3138		61.6641	41.54	0.692319	0.685313	0.681101	0.678399	0.725214			22.1095	22.0594	21.4229	21.1273	24.3829			15.3068	15.1176	14.5912	14.3328	17.6828
99.9597	41.406	0.725104	0.720654	0.716567	0.712591	0.704109	0.686967		24.5787	23.7434	23.445	23.0624	23.0341	22.2958		17.8221	17.1108	16.7999	16.4341	16.2185	15.3165		61.8684	41.63	0.690699	0.68395	0.682066	0.67815	0.724779			22.0506	22.1191	21.3807	21.0606	24.3375			15.2303	15.1283	14.5831	14.2823	17.6393
100.165	41.525	0.723567	0.721874	0.717198	0.713315	0.705107	0.686916		24.4796	23.7057	23.4564	22.9815	23.0265	22.3058		17.7126	17.1125	16.8229	16.393	16.2361	15.3222		62.0727	41.749	0.690669	0.683607	0.681008	0.678489	0.725007			22.0494	22.0672	21.3378	21.0589	24.3547			15.2288	15.0853	14.5312	14.2882	17.6573
100.369	41.615	0.72454	0.72263	0.717023	0.712095	0.706369	0.687037		24.4075	23.6435	23.3866	22.9676	22.931	22.2047		17.6842	17.0855	16.7687	16.3551	16.1978	15.2554		62.2768	41.835	0.690616	0.687475	0.68118	0.678377	0.725071			22.0571	22.0043	21.2984	21.0097	24.3224			15.2329	15.1274	14.5081	14.2525	17.6354
100.574	41.708	0.724012	0.722636	0.717987	0.71261	0.704193	0.689243		24.4616	23.6182	23.3474	22.9844	22.9305	22.1939		17.7105	17.0674	16.7632	16.3789	16.1475	15.297		62.4809	41.959	0.692225	0.684129	0.680514	0.679508	0.725196			21.8827	21.9542	21.307	20.9814	24.2329			15.1477	15.0195	14.4997	14.257	17.5736
100.779	41.824	0.725698	0.721721	0.716789	0.712252	0.705663	0.687241		24.4495	23.5556	23.3123	22.9091	22.907	22.156		17.7429	17.0006	16.71	16.317	16.1646	15.2265		62.685	42.048	0.691903	0.683908	0.680292	0.677486	0.725497			21.8733	21.9003	21.2748	20.9449	24.225			15.1342	14.9778	14.4731	14.1899	17.5752
100.983	41.887	0.725215	0.722793	0.716293	0.711424	0.704162	0.687724		24.3293	23.551	23.3049	22.913	22.8674	22.1744		17.644	17.0225	16.6931	16.3009	16.1024	15.2499		62.8893	42.168	0.691587	0.686666	0.681995	0.678386	0.725118			21.9123	21.9118	21.2409	20.9211	24.221			15.1543	15.0461	14.4862	14.1925	17.5631
101.188	42.007	0.723881	0.722021	0.718696	0.713759	0.703739	0.688186		24.2673	23.4819	23.28	22.8293	22.8184	22.1165		17.5667	16.9545	16.7313	16.2946	16.0582	15.2203		63.0937	42.228	0.692107	0.685768	0.680734	0.678045	0.726504			21.8444	21.9163	21.148	20.885	24.125			15.1187	15.0295	14.3962	14.161	17.5269
101.393	42.093	0.724276	0.721065	0.718204	0.713559	0.705609	0.689053		24.3131	23.5141	23.2565	22.8228	22.789	22.0925		17.6094	16.9552	16.7029	16.2854	16.0801	15.2229		63.2978	42.347	0.691638	0.685332	0.681652	0.676921	0.726353			21.8026	21.7914	21.1423	20.9297	24.0939			15.0795	14.9343	14.4117	14.1677	17.5006
101.598	42.242	0.725593	0.721904	0.715332	0.711566	0.705145	0.687461		24.242	23.4966	23.1616	22.7983	22.7613	22.0637		17.5898	16.9623	16.5682	16.2225	16.0501	15.1679		63.5021	42.467	0.690386	0.685903	0.681829	0.678165	0.726279			21.7862	21.765	21.1204	20.843	24.0553			15.0409	14.9287	14.4005	14.135	17.4709
101.803	42.332	0.725273	0.722641	0.719263	0.713372	0.704478	0.686864		24.216	23.4597	23.1316	22.7168	22.7296	22.042		17.5632	16.9529	16.6377	16.2055	16.0125	15.1399		63.7062	42.556	0.692625	0.684564	0.679474	0.677972	0.727321			21.7742	21.8011	21.1156	20.826	23.9627			15.0814	14.9242	14.3475	14.1194	17.4286
102.007	42.452	0.724621	0.721471	0.71906	0.713969	0.70517	0.688804		24.1393	23.3596	23.1229	22.6978	22.7163	21.9875		17.4919	16.8533	16.6268	16.2056	16.0188	15.1451		63.9103	42.676	0.693278	0.686738	0.682559	0.677729	0.725868			21.708	21.67	21.0804	20.74	23.9608			15.0496	14.8816	14.3886	14.0561	17.3924
102.212	42.541	0.725217	0.722551	0.718341	0.714049	0.706517	0.690525		24.0934	23.3112	23.0961	22.6664	22.6701	21.9416		17.473	16.8436	16.5909	16.1849	16.0168	15.1512		64.1148	42.766	0.693528	0.685484	0.682468	0.680631	0.725713			21.6709	21.7094	21.0063	20.7	23.995			15.0294	14.8814	14.3361	14.0891	17.4135
102.417	42.665	0.725033	0.72297	0.720358	0.712743	0.706561	0.6879		24.162	23.2641	23.0236	22.6671	22.6121	21.9094		17.5183	16.8192	16.5853	16.1558	15.9768	15.0715		64.3189	42.855	0.690389	0.685068	0.679857	0.678699	0.726913			21.6818	21.6468	21.0285	20.7186	23.8962			14.9689	14.8295	14.2964	14.0617	17.3704
102.621	42.754	0.725696	0.723337	0.718033	0.713538	0.706041	0.688545		24.0198	23.277	23.055	22.6028	22.5935	21.8664		17.4311	16.8371	16.5542	16.128	15.952	15.056		64.5231	42.941	0.692722	0.685241	0.681658	0.677767	0.727294			21.6757	21.6664	20.9695	20.6959	23.8435			15.0152	14.8467	14.294	14.027	17.3412
102.826	42.81	0.724424	0.722464	0.717397	0.713953	0.705001	0.689496		24.0366	23.2106	23.0174	22.5706	22.5822	21.8474		17.4127	16.7688	16.5126	16.1143	15.9205	15.0637		64.7275	43.091	0.691209	0.685954	0.681438	0.679224	0.726441			21.6066	21.598	20.9715	20.6398	23.8086			14.9347	14.8152	14.2908	14.0191	17.2955
103.031	42.9	0.726734	0.72406	0.718956	0.714355	0.707557	0.690135		23.9052	23.184	22.974	22.5481	22.4731	21.8241		17.3727	16.7866	16.5173	16.1073	15.901	15.0616		64.9315	43.184	0.692855	0.689135	0.681854	0.679884	0.727665			21.5778	21.5326	20.9027	20.588	23.7465			14.9503	14.8388	14.2526	13.9975	17.2795
103.236	43.02	0.7263	0.722296	0.718886	0.712995	0.706568	0.688252		23.913	23.1582	22.8746	22.5349	22.5173	21.8074		17.368	16.7271	16.4442	16.0673	15.91	15.009		65.1359	43.274	0.693536	0.683978	0.681969	0.679708	0.726217			21.5222	21.5534	20.8632	20.5925	23.7619			14.9264	14.7421	14.228	13.9969	17.2563
103.441	43.169	0.725375	0.723809	0.719597	0.714099	0.705781	0.687952		23.9658	23.115	22.878	22.4577	22.4424	21.7695		17.3842	16.7308	16.463	16.037	15.8394	14.9764		65.3403	43.364	0.693205	0.6841	0.681476	0.678994	0.728246			21.5059	21.5275	20.8109	20.5739	23.6976			14.908	14.727	14.1821	13.9696	17.2577
103.646	43.289	0.725497	0.723699	0.718125	0.715174	0.706645	0.689127		23.8465	23.0708	22.895	22.4281	22.3965	21.7212		17.3006	16.6963	16.4415	16.04	15.8264	14.9687		65.5446	43.457	0.693424	0.686068	0.683989	0.678622	0.725975			21.4895	21.4953	20.8392	20.5432	23.6998			14.9013	14.7472	14.2538	13.9411	17.2055
103.85	43.348	0.726246	0.725429	0.718908	0.712964	0.704975	0.689037		23.7821	22.9873	22.8098	22.4536	22.421	21.6925		17.2717	16.6756	16.3981	16.0086	15.8062	14.9469		65.7487	43.576	0.692401	0.686182	0.68083	0.679487	0.726329			21.4364	21.4695	20.7888	20.4895	23.6193			14.8426	14.732	14.1536	13.9224	17.1554
104.055	43.468	0.726657	0.725284	0.720091	0.715513	0.707893	0.688991		23.7428	23.0297	22.7608	22.3588	22.3586	21.6471		17.2528	16.703	16.3898	15.998	15.8275	14.9147		65.953	43.663	0.693117	0.68809	0.681874	0.678402	0.72543			21.4156	21.3767	20.7514	20.4349	23.5988			14.8435	14.7091	14.1499	13.863	17.1192
104.26	43.562	0.726902	0.724778	0.72043	0.714793	0.707373	0.690607		23.8517	22.9541	22.7334	22.3592	22.2747	21.5517		17.3379	16.6366	16.3778	15.9822	15.7565	14.8838		66.1574	43.782	0.694811	0.68649	0.681606	0.678753	0.727612			21.369	21.3626	20.7572	20.4602	23.5306			14.8475	14.6652	14.1482	13.8874	17.1212
104.465	43.681	0.726465	0.724231	0.720667	0.715224	0.706729	0.688581		23.7144	22.8555	22.6635	22.2206	22.2158	21.575		17.2277	16.5527	16.3328	15.8927	15.7006	14.8561		66.3618	43.872	0.692585	0.686293	0.683406	0.678262	0.726783			21.3572	21.3987	20.6879	20.3405	23.5228			14.7916	14.6858	14.1382	13.7962	17.096
104.669	43.741	0.725632	0.723792	0.721506	0.715084	0.708933	0.690706		23.683	22.9157	22.6698	22.269	22.1701	21.5216		17.1852	16.5862	16.3564	15.9242	15.7171	14.8651		66.5659	43.962	0.694645	0.687245	0.682593	0.680291	0.727282			21.2305	21.278	20.6636	20.3551	23.4629			14.7477	14.6232	14.1048	13.8474	17.0641
104.874	43.861	0.727236	0.723774	0.720964	0.714481	0.707985	0.689152		23.6466	22.8168	22.6562	22.238	22.1999	21.5425		17.1967	16.5142	16.3343	15.8886	15.7172	14.8461		66.7703	44.111	0.696183	0.686051	0.682508	0.679286	0.728567			21.2325	21.3014	20.6855	20.3206	23.4313			14.7817	14.6138	14.118	13.8035	17.0713
105.079	43.917	0.726304	0.724657	0.721348	0.714602	0.708118	0.689533		23.558	22.8532	22.5751	22.1764	22.1525	21.5096		17.1103	16.5607	16.2845	15.8473	15.6866	14.8316		66.9747	44.201	0.693368	0.687457	0.683803	0.680137	0.728946			21.2888	21.3113	20.5653	20.3247	23.3972			14.761	14.6506	14.0626	13.8236	17.0553
105.284	44.096	0.728056	0.722837	0.721358	0.715687	0.707301	0.689463		23.5836	22.8334	22.5996	22.1914	22.1879	21.4696		17.1702	16.5048	16.3024	15.8821	15.6935	14.8025		67.179	44.32	0.695886	0.687271	0.680996	0.679898	0.727263			21.1524	21.1972	20.6484	20.2566	23.3641			14.7196	14.5682	14.0615	13.7724	16.9919
105.489	44.186	0.728558	0.725441	0.720723	0.716237	0.707229	0.688708		23.4619	22.7222	22.5229	22.1563	22.1152	21.4296		17.0933	16.4836	16.2328	15.8691	15.6405	14.7587		67.3836	44.41	0.694028	0.688629	0.68433	0.680906	0.727975			21.2075	21.1828	20.5565	20.2506	23.3239			14.7186	14.5871	14.0674	13.7887	16.9792
105.694	44.279	0.728231	0.726085	0.722373	0.717705	0.710259	0.690365		23.448	22.6796	22.4975	22.0516	22.0375	21.3927		17.0756	16.4673	16.2516	15.8266	15.6524	14.7688		67.5879	44.53	0.693086	0.689308	0.684927	0.680278	0.727442			21.1416	21.1052	20.4963	20.1959	23.2899			14.653	14.548	14.0385	13.7389	16.9421
105.898	44.395	0.728748	0.726253	0.720418	0.715452	0.708218	0.690758		23.4761	22.6344	22.4797	22.0968	22.0362	21.3392		17.1081	16.4383	16.1948	15.8092	15.6064	14.7402		67.7924	44.59	0.694888	0.68863	0.682463	0.680121	0.728047			21.0963	21.1081	20.4669	20.1867	23.3009			14.6595	14.5357	13.9679	13.7294	16.9642
106.103	44.485	0.727791	0.725449	0.72195	0.716753	0.707273	0.691965		23.3534	22.5925	22.4393	21.9957	22.0189	21.3237		16.9964	16.3897	16.2	15.7655	15.5734	14.7553		67.9966	44.709	0.694778	0.688042	0.682196	0.677605	0.727533			21.0358	21.0509	20.519	20.1701	23.2345			14.6152	14.4839	13.998	13.6673	16.9039
106.308	44.575	0.728521	0.724947	0.719306	0.715901	0.70962	0.689725		23.3382	22.6027	22.4334	22.0195	22.0018	21.3132		17.0023	16.3857	16.1365	15.7638	15.6129	14.7002		68.2008	44.799	0.695437	0.688035	0.681823	0.678839	0.727188			20.9862	21.0581	20.416	20.1043	23.1872			14.5946	14.4887	13.9201	13.6476	16.8614
106.513	44.664	0.727748	0.724936	0.72094	0.717145	0.709208	0.690924		23.2773	22.5339	22.3932	21.9858	21.9316	21.2971		16.94	16.3356	16.1441	15.767	15.5541	14.7147		68.4052	44.889	0.694661	0.688228	0.684834	0.679103	0.729133			20.9875	20.9908	20.3662	20.0721	23.1192			14.5792	14.4464	13.9475	13.631	16.857
106.718	44.758	0.727476	0.726782	0.721216	0.715558	0.706134	0.691545		23.3397	22.5115	22.3047	21.946	21.9819	21.1759		16.9791	16.361	16.0865	15.7037	15.5222	14.6441		68.6097	45.009	0.69485	0.68739	0.684446	0.681418	0.731165			21.0125	21.0223	20.3615	20.0422	23.0998			14.6005	14.4505	13.9363	13.6571	16.8898
106.923	44.878	0.728596	0.727912	0.722284	0.717667	0.707059	0.690323		23.2417	22.5201	22.2671	21.8756	21.8935	21.2197		16.9338	16.3927	16.0832	15.6994	15.48	14.6484		68.814	45.132	0.695044	0.689242	0.683462	0.681691	0.726956			20.9779	20.9347	20.3193	19.9857	23.1247			14.5806	14.4291	13.8874	13.6241	16.8107
107.128	44.967	0.728834	0.726696	0.721626	0.716431	0.708077	0.691356		23.1973	22.4138	22.2558	21.8633	21.8242	21.1876		16.907	16.288	16.0604	15.6635	15.4532	14.6482		69.0181	45.222	0.695579	0.688139	0.683473	0.679751	0.729692			20.8835	20.9039	20.2891	20.0116	23.009			14.5261	14.3848	13.8671	13.6029	16.7895
107.333	45.087	0.729769	0.726003	0.721612	0.715853	0.709202	0.690601		23.1097	22.4296	22.2574	21.8449	21.8169	21.1662		16.8648	16.284	16.0612	15.6377	15.4726	14.6174		69.2224	45.308	0.69593	0.688996	0.68215	0.68127	0.728981			20.9242	20.9385	20.2862	19.944	23.0049			14.5618	14.4265	13.8382	13.5872	16.7701
107.538	45.233	0.728449	0.728691	0.720611	0.717083	0.709327	0.692405		23.1364	22.3619	22.2302	21.7606	21.8079	21.1107		16.8537	16.2949	16.0193	15.6041	15.4689	14.6172		69.4268	45.397	0.69548	0.687297	0.682469	0.680758	0.730149			20.9338	20.8925	20.2259	19.8993	22.9995			14.559	14.3594	13.8035	13.5466	16.7931
107.743	45.323	0.729301	0.725379	0.722878	0.716566	0.707835	0.689954		23.1164	22.4177	22.147	21.7285	21.7594	21.0906		16.8588	16.2613	16.0096	15.5699	15.402	14.5515		69.6313	45.517	0.696903	0.688818	0.685576	0.680313	0.729208			20.8173	20.7844	20.14	19.9005	22.9215			14.5076	14.3167	13.8075	13.5386	16.7146
107.947	45.386	0.729148	0.726637	0.723115	0.717366	0.707783	0.691803		23.0212	22.3196	22.0982	21.7581	21.727	21.0816		16.7859	16.2182	15.9796	15.6086	15.378	14.5843		69.8359	45.577	0.696193	0.687811	0.683756	0.680631	0.729743			20.7765	20.8219	20.1616	19.8539	22.8903			14.4644	14.3215	13.7856	13.5132	16.704
108.152	45.506	0.72845	0.726487	0.722695	0.716586	0.707901	0.693538		22.9989	22.2873	22.0833	21.7155	21.7008	20.9825		16.7536	16.1915	15.9595	15.561	15.362	14.5522		70.0402	45.727	0.696793	0.689297	0.685722	0.680796	0.729478			20.7186	20.8218	20.1237	19.8355	22.8345			14.4366	14.3524	13.7993	13.504	16.6573
108.358	45.625	0.727687	0.727326	0.721751	0.718483	0.711169	0.692399		23.0705	22.2775	22.0805	21.636	21.6624	20.9513		16.7881	16.203	15.9367	15.5451	15.4056	14.5067		70.2444	45.816	0.696203	0.688652	0.683832	0.681777	0.729583			20.7447	20.6841	20.104	19.8196	22.8167			14.4425	14.2441	13.7478	13.5125	16.6467
108.562	45.682	0.727082	0.724774	0.722371	0.71875	0.708489	0.693099		23.0521	22.2578	21.9817	21.6142	21.6542	20.9525		16.7608	16.1319	15.879	15.5352	15.3417	14.5222		70.4487	45.906	0.696499	0.690587	0.684726	0.680016	0.729894			20.691	20.6686	20.0716	19.7925	22.7339			14.4113	14.2735	13.7435	13.4592	16.5933
108.767	45.775	0.72979	0.726237	0.720656	0.717283	0.708989	0.691523		22.9106	22.1812	22.0516	21.5745	21.6232	20.9265		16.7199	16.1088	15.8916	15.475	15.3306	14.4712		70.6532	46.026	0.69534	0.688577	0.684319	0.680951	0.729413			20.648	20.6506	20.0364	19.7389	22.7492			14.3574	14.2195	13.7113	13.4412	16.5936
108.972	45.925	0.728478	0.725897	0.72301	0.718022	0.710498	0.692821		22.8798	22.1189	21.9676	21.5416	21.5426	20.8783		16.6674	16.0561	15.8828	15.4673	15.306	14.4649		70.8578	46.116	0.694621	0.689668	0.683829	0.680933	0.729997			20.6828	20.6425	20.0414	19.7418	22.712			14.3667	14.2365	13.7049	13.4428	16.5797
109.177	46.011	0.728706	0.727057	0.721866	0.718176	0.710886	0.693469		22.872	22.1329	21.9097	21.5228	21.5362	20.8423		16.6669	16.0919	15.8159	15.4572	15.3097	14.4535		71.0623	46.205	0.698041	0.688637	0.686351	0.682688	0.730153			20.5957	20.5988	19.9814	19.6307	22.6694			14.3766	14.1851	13.7143	13.4017	16.5521
109.382	46.134	0.729557	0.726133	0.722392	0.718481	0.710359	0.69074		22.8714	22.0968	21.8803	21.4919	21.5074	20.8583		16.686	16.0452	15.8062	15.4416	15.278	14.4077		71.2664	46.355	0.695508	0.688207	0.68384	0.681373	0.730023			20.547	20.6048	20.0229	19.6256	22.6013			14.2906	14.1804	13.6924	13.3724	16.4995
109.587	46.19	0.728535	0.725244	0.722659	0.719864	0.70906	0.692962		22.746	22.0733	21.9533	21.4412	21.4332	20.7682		16.5713	16.0085	15.8647	15.4347	15.1974	14.3916		71.4709	46.448	0.695537	0.690742	0.687169	0.681755	0.729403			20.5276	20.5305	19.8801	19.5843	22.6014			14.2777	14.1813	13.661	13.3517	16.4856
109.792	46.31	0.72834	0.727945	0.723458	0.717958	0.711472	0.691671		22.7601	21.9512	21.8181	21.422	21.4209	20.7803		16.5771	15.9793	15.7844	15.3801	15.2404	14.3731		71.6754	46.505	0.69809	0.690754	0.685797	0.682381	0.731334			20.5062	20.4521	19.8768	19.5665	22.5377			14.3152	14.1273	13.6315	13.3518	16.4826
109.997	46.434	0.729683	0.727702	0.723171	0.71909	0.70974	0.691747		22.6599	21.9765	21.7858	21.3857	21.4122	20.7183		16.5345	15.9923	15.7549	15.3783	15.1971	14.3318		71.8798	46.624	0.697237	0.690632	0.683875	0.681991	0.730861			20.4732	20.4779	19.8968	19.5712	22.4864			14.2747	14.1427	13.6069	13.3474	16.4344
110.203	46.549	0.729796	0.727847	0.724159	0.717109	0.711675	0.692511		22.6654	21.9694	21.7767	21.3602	21.3853	20.6761		16.5412	15.9904	15.7698	15.3176	15.2194	14.3184		72.0842	46.748	0.6975	0.690291	0.686536	0.683754	0.73237			20.3794	20.3791	19.7807	19.5064	22.4748			14.2146	14.0675	13.5802	13.3376	16.4599
110.407	46.609	0.72931	0.727485	0.723135	0.718992	0.711034	0.691395		22.6096	21.9107	21.7248	21.318	21.3626	20.6835		16.4894	15.9397	15.71	15.3274	15.1896	14.3005		72.2886	46.808	0.698392	0.689161	0.685959	0.682544	0.730319			20.3836	20.4147	19.7937	19.4595	22.4665			14.2358	14.069	13.5776	13.282	16.4077
110.613	46.759	0.731835	0.727395	0.723343	0.719178	0.711826	0.694296		22.5581	21.8572	21.7045	21.3275	21.3104	20.611		16.5088	15.8988	15.6998	15.3383	15.1693	14.3101		72.493	46.954	0.697748	0.689199	0.685689	0.682782	0.731462			20.3971	20.3693	19.7866	19.486	22.4206			14.232	14.0385	13.5674	13.3047	16.3998
110.817	46.823	0.731329	0.727623	0.722396	0.719307	0.71032	0.692612		22.4623	21.7711	21.668	21.2722	21.2737	20.5709		16.4274	15.8411	15.6529	15.3012	15.1111	14.2476		72.6973	47.013	0.697519	0.690636	0.686288	0.682748	0.732399			20.3644	20.3108	19.7619	19.393	22.3425			14.2046	14.0273	13.5624	13.2405	16.3636
111.022	46.942	0.728171	0.727772	0.723951	0.719837	0.712143	0.69589		22.5336	21.8326	21.6268	21.2394	21.2303	20.537		16.4083	15.8891	15.6568	15.2889	15.119	14.2915		72.9017	47.133	0.697204	0.691004	0.686183	0.682656	0.730678			20.3514	20.3455	19.7298	19.3877	22.347			14.189	14.0588	13.5382	13.2352	16.3284
111.227	47.062	0.729806	0.728279	0.724656	0.719023	0.712885	0.695131		22.4565	21.7555	21.5734	21.2433	21.1635	20.5154		16.3889	15.8441	15.6333	15.2744	15.0872	14.2609		73.1062	47.227	0.697903	0.690474	0.684382	0.68355	0.731232			20.2498	20.2725	19.7183	19.3421	22.3245			14.1324	13.9976	13.4948	13.2213	16.3244
111.432	47.152	0.729436	0.730203	0.72345	0.718314	0.710686	0.695391		22.431	21.693	21.5707	21.19	21.1677	20.4925		16.362	15.8403	15.6053	15.2211	15.0436	14.2503		73.3106	47.317	0.697538	0.690363	0.684922	0.68309	0.73178			20.3016	20.2763	19.6986	19.3719	22.2497			14.1612	13.998	13.492	13.2328	16.2819
111.637	47.242	0.730163	0.729619	0.727128	0.718951	0.712286	0.694671		22.383	21.68	21.5071	21.1169	21.0729	20.4416		16.3432	15.8181	15.6384	15.182	15.0099	14.2002		73.5149	47.436	0.697797	0.691679	0.686528	0.681286	0.732863			20.2817	20.2023	19.6219	19.3585	22.2181			14.1525	13.9735	13.471	13.1886	16.2828
111.842	47.331	0.73103	0.727943	0.724269	0.719657	0.71372	0.69471		22.3253	21.6308	21.455	21.1075	21.1183	20.4284		16.3204	15.746	15.5392	15.1902	15.0725	14.1918		73.7191	47.522	0.701016	0.691854	0.684997	0.68331	0.731107			20.1668	20.1785	19.6077	19.296	22.1628			14.1372	13.9606	13.4312	13.1851	16.2034
112.047	47.451	0.731654	0.72921	0.724351	0.718316	0.712289	0.693308		22.3305	21.6563	21.4657	21.0754	21.0351	20.4371		16.3382	15.792	15.5487	15.1388	14.9831	14.1692		73.9236	47.642	0.698556	0.691229	0.686501	0.683012	0.732403			20.2162	20.1438	19.5524	19.2594	22.1163			14.1221	13.924	13.4227	13.1544	16.198
112.252	47.507	0.731349	0.728486	0.725056	0.720089	0.71224	0.696259		22.2475	21.5921	21.4322	21.072	21.0562	20.3722		16.2707	15.7295	15.5396	15.1737	14.9971	14.1843		74.128	47.702	0.697956	0.69255	0.685718	0.681513	0.731495			20.1786	20.0984	19.5422	19.2458	22.0912			14.0838	13.9192	13.4005	13.1162	16.1596
112.457	47.661	0.730691	0.729091	0.724532	0.720852	0.712433	0.693364		22.2347	21.5503	21.3977	20.9981	20.9829	20.3363		16.2467	15.7121	15.5033	15.1366	14.9489	14.1005		74.3325	47.852	0.698022	0.692645	0.68623	0.682816	0.730331			20.1187	20.0861	19.5051	19.1744	22.1441			14.0433	13.9125	13.385	13.0926	16.1725
112.662	47.747	0.732499	0.728699	0.724291	0.720476	0.71249	0.694922		22.2348	21.5244	21.3499	20.9834	20.9711	20.3051		16.2869	15.6848	15.4635	15.118	14.9417	14.1104		74.5366	47.942	0.69715	0.691884	0.68644	0.682689	0.730177			20.0867	20.077	19.4538	19.1677	22.0178			14.0034	13.8909	13.3539	13.0856	16.0769
112.867	47.837	0.731198	0.728634	0.726168	0.721532	0.71388	0.696106		22.2203	21.5412	21.2733	20.8922	20.9172	20.2276		16.2474	15.6957	15.448	15.0744	14.9324	14.0805		74.7411	48.031	0.69938	0.69215	0.68476	0.683933	0.732867			20.0384	20.0297	19.4685	19.1297	22.0057			14.0145	13.8635	13.3312	13.0834	16.1272
113.073	47.96	0.731309	0.726488	0.725385	0.720207	0.714005	0.695089		22.1436	21.4907	21.2879	20.8858	20.8692	20.2449		16.1938	15.6128	15.4419	15.0421	14.9007	14.072		74.9457	48.121	0.69791	0.69254	0.686093	0.682959	0.733181			20.1069	19.9859	19.3957	19.1179	21.944			14.0328	13.841	13.3073	13.0568	16.0889
113.277	48.08	0.731077	0.730302	0.727207	0.720717	0.713143	0.695934		22.0859	21.4199	21.2783	20.8765	20.9009	20.1828		16.1465	15.643	15.4737	15.046	14.9053	14.0459		75.1501	48.241	0.698924	0.690674	0.685421	0.683361	0.732905			20.008	19.9656	19.4376	19.0584	21.919			13.9841	13.7897	13.323	13.0238	16.0645
113.483	48.2	0.733001	0.728647	0.725534	0.721495	0.715704	0.696925		22.1391	21.3986	21.1886	20.8282	20.8152	20.1458		16.228	15.5921	15.3731	15.0275	14.8976	14.0401		75.3544	48.331	0.698296	0.692833	0.687293	0.682813	0.732506			19.9016	19.9526	19.362	19.0248	21.9021			13.8972	13.8238	13.3073	12.9904	16.0434
113.687	48.26	0.731564	0.72973	0.726655	0.719568	0.714856	0.695408		21.9765	21.3496	21.2391	20.7701	20.7443	20.1682		16.0772	15.5795	15.4335	14.9455	14.8292	14.0252		75.559	48.451	0.700192	0.69125	0.68478	0.68226	0.733405			19.8914	19.9887	19.3709	19.0173	21.8679			13.9278	13.8172	13.2648	12.9747	16.038
113.893	48.346	0.731151	0.730577	0.726486	0.720648	0.713894	0.696574		21.9696	21.2983	21.1504	20.7954	20.7923	20.1537		16.0631	15.5601	15.3654	14.9862	14.8435	14.0385		75.7634	48.541	0.700228	0.692117	0.686902	0.682246	0.732924			19.892	19.8458	19.3157	18.9898	21.8241			13.929	13.7356	13.268	12.9557	15.9954
114.098	48.499	0.733496	0.729862	0.727064	0.721456	0.714613	0.696416		21.9282	21.2168	21.1432	20.7525	20.7398	20.0224		16.0843	15.4853	15.3725	14.972	14.821	13.9439		75.9676	48.63	0.700392	0.69297	0.687757	0.681614	0.732301			19.8492	19.8759	19.2952	18.9602	21.7888			13.9022	13.7734	13.2704	12.9235	15.9559
114.303	48.589	0.7309	0.729256	0.725292	0.721538	0.716112	0.696962		21.9772	21.2381	21.0612	20.6839	20.6675	20.045		16.0631	15.488	15.2755	14.9242	14.8002	13.9706		76.1721	48.72	0.699901	0.693473	0.685501	0.684655	0.732813			19.8388	19.8494	19.2831	18.9332	21.79			13.8852	13.765	13.2186	12.9627	15.968
114.508	48.675	0.732925	0.730781	0.72875	0.720571	0.713018	0.69768		21.9147	21.1891	21.0586	20.7029	20.6908	20.0196		16.0618	15.4846	15.3464	14.9179	14.7529	13.9673		76.3767	48.84	0.701766	0.692532	0.686073	0.682953	0.730785			19.8113	19.7725	19.225	18.9311	21.7631			13.9029	13.6931	13.1897	12.9291	15.9042
114.713	48.739	0.733049	0.731287	0.726288	0.721007	0.714697	0.696505		21.7787	21.1481	21.0309	20.6453	20.5833	20.0013		15.9648	15.4654	15.2745	14.8854	14.7108	13.931		76.5813	48.93	0.702889	0.692205	0.68805	0.683739	0.731546			19.8431	19.7776	19.1163	18.8729	21.6668			13.9475	13.6902	13.153	12.9042	15.8502
114.918	48.859	0.732693	0.730144	0.726194	0.722665	0.715531	0.695286		21.7769	21.1204	20.9782	20.6062	20.5843	19.9727		15.9558	15.421	15.2342	14.8914	14.7287	13.8868		76.7857	49.05	0.700493	0.694666	0.686455	0.685116	0.733184			19.7464	19.7266	19.1617	18.8266	21.6428			13.8322	13.7034	13.1537	12.8984	15.8682
115.124	48.975	0.731263	0.731046	0.726632	0.724433	0.714819	0.695991		21.793	21.1192	20.9198	20.5502	20.5927	19.9546		15.9364	15.4391	15.201	14.8872	14.7201	13.8882		76.99	49.139	0.699414	0.69301	0.688832	0.684351	0.732971			19.7338	19.7469	19.1205	18.7877	21.6245			13.8021	13.6848	13.1708	12.8574	15.8501
115.329	49.094	0.73266	0.730304	0.726781	0.722356	0.713591	0.696939		21.7778	21.07	20.9148	20.5656	20.5491	19.923		15.9557	15.3875	15.2005	14.8557	14.6637	13.8851		77.1946	49.203	0.700594	0.693242	0.689554	0.685133	0.733324			19.6996	19.6675	19.0612	18.7474	21.5617			13.8014	13.6344	13.1438	12.8445	15.8117
115.534	49.188	0.73246	0.730663	0.727876	0.723537	0.715106	0.697047		21.6846	21.0181	20.9051	20.5003	20.5541	19.8693		15.8831	15.3571	15.2163	14.8327	14.6984	13.8498		77.3992	49.319	0.701613	0.69219	0.688979	0.684935	0.734513			19.6531	19.6712	19.0573	18.7199	21.5435			13.7889	13.6162	13.1301	12.8219	15.824
115.739	49.308	0.734469	0.731844	0.72728	0.722269	0.716173	0.697939		21.6338	20.9701	20.8941	20.4941	20.4708	19.7866		15.8893	15.3469	15.1958	14.8022	14.6606	13.8099		77.6035	49.439	0.700863	0.694288	0.688388	0.684386	0.732102			19.6802	19.6167	19.0698	18.7524	21.4674			13.7931	13.6197	13.1274	12.8339	15.7163
115.944	49.398	0.734241	0.731814	0.727399	0.724862	0.717298	0.696183		21.5648	20.8971	20.8019	20.3658	20.411	19.8179		15.8338	15.2928	15.1313	14.7624	14.6408	13.7969		77.8078	49.559	0.701694	0.694213	0.68679	0.684909	0.732254			19.5949	19.579	19.0298	18.6718	21.4703			13.7496	13.592	13.0694	12.7885	15.7217
116.149	49.488	0.732429	0.729705	0.727965	0.724199	0.717378	0.69729		21.5986	20.9758	20.7785	20.3927	20.3769	19.8121		15.8195	15.3061	15.126	14.7684	14.618	13.8148		78.0124	49.619	0.700411	0.694262	0.688444	0.6849	0.735786			19.6212	19.562	18.9465	18.6723	21.444			13.7429	13.5811	13.0436	12.7887	15.7782
116.354	49.608	0.733148	0.7327	0.72794	0.724125	0.715189	0.6974		21.6023	20.8774	20.714	20.3634	20.4164	19.739		15.8377	15.2969	15.0785	14.7456	14.6016	13.766		78.217	49.739	0.702576	0.695215	0.687548	0.686206	0.735456			19.4776	19.5127	19.0065	18.6268	21.4024			13.6845	13.5655	13.0679	12.7818	15.7405
116.559	49.664	0.734112	0.733457	0.728169	0.72373	0.717432	0.698225		21.5057	20.809	20.7005	20.2886	20.3161	19.6953		15.7876	15.2625	15.0735	14.6835	14.5754	13.7518		78.4213	49.828	0.702225	0.694674	0.689502	0.685235	0.735612			19.5017	19.4868	18.9152	18.6112	21.3361			13.6946	13.5369	13.0421	12.753	15.6951
116.765	49.787	0.735703	0.730897	0.728733	0.725046	0.718367	0.696985		21.4345	20.7791	20.6747	20.3075	20.3081	19.7108		15.7695	15.1874	15.0664	14.7238	14.5887	13.7381		78.6257	49.949	0.701621	0.694734	0.687531	0.684521	0.733094			19.4567	19.4565	18.8942	18.5826	21.3365			13.6512	13.5171	12.9904	12.7202	15.6417
116.97	49.907	0.735103	0.731616	0.728872	0.724892	0.717716	0.699947		21.4065	20.7986	20.6865	20.2624	20.2747	19.6537		15.736	15.2166	15.0778	14.6881	14.5515	13.7566		78.8301	50.008	0.702626	0.694495	0.688842	0.683539	0.734586			19.4399	19.4434	18.8203	18.542	21.3168			13.659	13.5033	12.9642	12.6742	15.659
117.175	50.087	0.734464	0.730736	0.729327	0.722833	0.714616	0.700689		21.3982	20.7959	20.6131	20.2573	20.3073	19.6218		15.7162	15.1963	15.0337	14.6426	14.5119	13.7488		79.0346	50.128	0.70137	0.694401	0.688179	0.68533	0.733965			19.4016	19.433	18.8042	18.4737	21.2725			13.6077	13.4943	12.9407	12.6606	15.6133
117.38	50.117	0.733413	0.730642	0.727947	0.724115	0.715012	0.699534		21.3651	20.7188	20.6445	20.1811	20.2643	19.5813		15.6695	15.138	15.0281	14.6134	14.4892	13.6978		79.2389	50.218	0.70311	0.692477	0.689231	0.685243	0.736023			19.4117	19.4084	18.8005	18.4926	21.1726			13.6486	13.4398	12.9579	12.6719	15.5835
117.585	50.207	0.73409	0.73329	0.730128	0.724924	0.718916	0.698022		21.2647	20.6962	20.5389	20.1973	20.1731	19.5692		15.6102	15.1763	14.996	14.6415	14.5027	13.6597		79.4435	50.342	0.70163	0.694657	0.689537	0.685399	0.735784			19.3803	19.3747	18.7635	18.4703	21.1849			13.5978	13.4588	12.9381	12.6595	15.5875
117.79	50.293	0.733546	0.731082	0.729501	0.723553	0.715807	0.698574		21.3095	20.7008	20.5377	20.1302	20.1692	19.5997		15.6315	15.134	14.9823	14.5653	14.4372	13.6918		79.6482	50.428	0.701769	0.694465	0.690011	0.685793	0.735267			19.3911	19.3383	18.7006	18.4302	21.1673			13.6081	13.4298	12.9036	12.6393	15.5636
117.996	50.413	0.734894	0.733736	0.728487	0.722535	0.716695	0.69847		21.2758	20.5736	20.5104	20.1229	20.1689	19.4867		15.6354	15.0956	14.9416	14.5395	14.455	13.6109		79.8529	50.518	0.701529	0.694734	0.689422	0.684309	0.735018			19.3558	19.3351	18.7011	18.4148	21.1425			13.5787	13.4328	12.893	12.6014	15.5401
118.201	50.536	0.734284	0.730706	0.728868	0.723567	0.717015	0.697083		21.2043	20.5945	20.4841	20.1208	20.1586	19.4851		15.57	15.0485	14.9302	14.5587	14.454	13.5827		80.0573	50.608	0.703097	0.695553	0.689913	0.685758	0.734738			19.2353	19.2422	18.7467	18.4052	21.0642			13.5243	13.384	12.9336	12.6215	15.4767
118.406	50.653	0.734813	0.732991	0.727556	0.725679	0.716652	0.699526		21.1684	20.5097	20.47	20.0486	20.0571	19.4458		15.5548	15.0334	14.8931	14.5488	14.3739	13.6028		80.2617	50.728	0.703542	0.695024	0.689486	0.684863	0.734505			19.2061	19.2145	18.6865	18.3476	21.0781			13.5123	13.3545	12.8841	12.5656	15.482
118.611	50.743	0.73415	0.732299	0.726839	0.724049	0.718069	0.698471		21.1469	20.5448	20.4149	20.0209	20.077	19.4321		15.525	15.0449	14.8383	14.4961	14.4166	13.5727		80.4663	50.817	0.703797	0.695084	0.690533	0.685079	0.737284			19.2494	19.2067	18.6566	18.3338	21.0049			13.5477	13.3502	12.883	12.5601	15.4866
118.816	50.836	0.734789	0.731287	0.727832	0.725971	0.718223	0.700471		21.0764	20.5258	20.4242	19.9612	19.977	19.3641		15.4867	15.0103	14.8654	14.4912	14.3479	13.564		80.6712	50.907	0.703148	0.694976	0.688903	0.686788	0.73505			19.2187	19.182	18.6002	18.2528	21.0058			13.5136	13.331	12.8137	12.5358	15.4403
119.021	50.956	0.733983	0.731922	0.727399	0.723752	0.717018	0.698225		21.0658	20.4372	20.3983	19.9761	19.9858	19.415		15.4619	14.9584	14.8377	14.4578	14.3302	13.556		80.8757	50.997	0.705083	0.697105	0.689344	0.687438	0.733882			19.1121	19.0774	18.5589	18.2239	20.95			13.4756	13.2989	12.7935	12.5278	15.3749
119.226	51.016	0.735294	0.732685	0.726777	0.725661	0.717853	0.698901		20.9951	20.4016	20.3517	19.9268	19.9854	19.3597		15.4376	14.9479	14.7911	14.4601	14.3466	13.5305		81.0801	51.117	0.703107	0.69589	0.692033	0.684966	0.733474			19.1597	19.1011	18.5077	18.2514	20.9488			13.4713	13.2923	12.808	12.5016	15.3654
119.431	51.106	0.735065	0.732448	0.730743	0.725935	0.718689	0.699891		21.0142	20.3987	20.29	19.9122	19.9053	19.3288		15.4468	14.941	14.8268	14.455	14.3057	13.5281		81.2846	51.237	0.702833	0.69394	0.689213	0.685778	0.734679			19.1278	19.078	18.4607	18.2257	20.9188			13.4437	13.239	12.7233	12.4988	15.3686
119.637	51.226	0.735881	0.735257	0.730486	0.727168	0.718369	0.700429		20.9977	20.3203	20.2255	19.7876	19.8668	19.2585		15.4518	14.9406	14.7745	14.3889	14.2717	13.4892		81.4891	51.331	0.704142	0.696399	0.69091	0.687458	0.735257			19.1268	19.0864	18.4622	18.1388	20.8432			13.468	13.2917	12.7557	12.4697	15.3251
119.842	51.376	0.734919	0.733467	0.73065	0.726036	0.720222	0.700377		20.8989	20.3275	20.2184	19.7694	19.8292	19.2263		15.359	14.9095	14.7726	14.3533	14.2814	13.4657		81.694	51.417	0.705942	0.696754	0.689675	0.685492	0.735183			18.9976	18.9661	18.4749	18.1741	20.7857			13.4112	13.2147	12.7417	12.4582	15.2813
120.047	51.436	0.736293	0.733494	0.728357	0.72656	0.719474	0.699842		20.8591	20.2935	20.2166	19.7948	19.8168	19.2359		15.3584	14.8851	14.7249	14.3821	14.2577	13.4621		81.8987	51.537	0.706584	0.697042	0.690359	0.685604	0.736197			18.9814	18.9971	18.4134	18.1241	20.7048			13.412	13.2418	12.7118	12.426	15.2428
120.252	51.556	0.735547	0.73439	0.732493	0.726022	0.720488	0.701771		20.8293	20.2067	20.1236	19.7451	19.7594	19.1664		15.3209	14.8396	14.7404	14.3353	14.2364	13.4505		82.1032	51.627	0.704983	0.697578	0.687837	0.688282	0.736014			18.9828	18.9448	18.4702	18.0491	20.7304			13.3826	13.2155	12.7045	12.4229	15.2578
120.458	51.675	0.736606	0.732933	0.728437	0.726239	0.719823	0.700999		20.8461	20.1831	20.1068	19.689	19.7362	19.1315		15.3554	14.7928	14.6465	14.2989	14.2066	13.4111		82.3077	51.717	0.705657	0.69674	0.691537	0.687362	0.737435			18.9504	18.9639	18.4048	18.0259	20.6506			13.3725	13.2129	12.7276	12.3904	15.2285
120.663	51.735	0.736194	0.733713	0.729934	0.727759	0.720107	0.701476		20.7698	20.1298	20.0593	19.693	19.7058	19.1408		15.2906	14.7695	14.642	14.3317	14.1903	13.4268		82.5121	51.807	0.706469	0.697091	0.691252	0.686837	0.737162			18.9056	18.8771	18.3383	18.0031	20.697			13.3563	13.1591	12.6764	12.3652	15.257
120.868	51.852	0.736939	0.735028	0.733015	0.726725	0.721093	0.700565		20.7027	20.102	20.0352	19.6489	19.6541	19.1036		15.2566	14.7756	14.6861	14.2793	14.1724	13.3833		82.7166	51.897	0.705467	0.697728	0.691136	0.686347	0.73952			18.8733	18.8638	18.3011	17.9792	20.5681			13.3145	13.1618	12.6485	12.34	15.2105
121.074	51.975	0.73546	0.732336	0.729204	0.727785	0.721207	0.70198		20.7301	20.1337	20.0213	19.6168	19.6605	19.0606		15.2461	14.7446	14.5996	14.2768	14.1793	13.3801		82.9215	52.02	0.70599	0.695855	0.690079	0.686715	0.736669			18.9203	18.8774	18.2825	17.9589	20.5543			13.3575	13.1359	12.6164	12.3327	15.1417
121.279	52.095	0.736006	0.736232	0.731238	0.728456	0.720382	0.702208		20.6554	20.067	19.9787	19.5007	19.5678	19.0255		15.2025	14.774	14.6092	14.2054	14.0963	13.3599		83.126	52.14	0.705848	0.696516	0.691047	0.687682	0.73669			18.8707	18.8155	18.281	17.9553	20.5387			13.3198	13.1053	12.633	12.3475	15.1307
121.484	52.155	0.738457	0.734118	0.730954	0.727564	0.719602	0.701663		20.6251	19.9733	19.973	19.5546	19.5922	19.0114		15.2308	14.6628	14.5993	14.2273	14.0986	13.3396		83.3305	52.23	0.706276	0.698057	0.691862	0.686792	0.735714			18.8682	18.7913	18.2629	17.9117	20.5073			13.3262	13.1174	12.6354	12.3016	15.0875
121.689	52.305	0.736187	0.733962	0.732088	0.72701	0.720984	0.701248		20.5831	19.9835	19.9577	19.5285	19.5436	18.996		15.153	14.6672	14.6108	14.1974	14.0906	13.3209		83.535	52.316	0.707486	0.698433	0.689148	0.688799	0.738171			18.7852	18.7192	18.2695	17.8826	20.4515			13.2903	13.0741	12.5904	12.3175	15.0967
121.894	52.395	0.736831	0.7345	0.732151	0.727862	0.719362	0.701826		20.5154	19.9592	19.8966	19.5111	19.5575	18.9385		15.1164	14.66	14.5673	14.2014	14.0689	13.2915		83.7396	52.41	0.705596	0.699433	0.69155	0.686978	0.73691			18.8139	18.7346	18.1376	17.8441	20.4565			13.275	13.1036	12.5431	12.2585	15.0746
122.1	52.481	0.734823	0.736586	0.731092	0.725419	0.718885	0.702556		20.5858	19.9656	19.9082	19.5046	19.5509	18.9116		15.1269	14.7064	14.5548	14.149	14.0548	13.2865		83.9443	52.526	0.706499	0.698085	0.691176	0.687579	0.73739			18.7545	18.6694	18.1689	17.8182	20.4102			13.25	13.0328	12.5579	12.2514	15.0502
122.305	52.545	0.737323	0.734106	0.731588	0.727994	0.719932	0.702176		20.5002	19.931	19.8291	19.4052	19.421	18.8667		15.1153	14.6315	14.5067	14.1269	13.9818	13.2477		84.1489	52.65	0.705344	0.69797	0.691114	0.688405	0.73785			18.7053	18.7204	18.1509	17.7852	20.3461			13.1937	13.0663	12.5444	12.2434	15.0124
122.51	52.661	0.736826	0.738463	0.732266	0.725611	0.720261	0.703854		20.4507	19.8043	19.8135	19.4214	19.4345	18.8344		15.0686	14.6247	14.5088	14.0924	13.9979	13.2567		84.3534	52.71	0.706934	0.696214	0.692216	0.687223	0.736964			18.6429	18.6444	18.0725	17.722	20.2996			13.1793	12.9805	12.5101	12.179	14.9601
122.716	52.811	0.737302	0.733738	0.732001	0.728607	0.720258	0.702775		20.4177	19.8396	19.7845	19.4284	19.4091	18.8087		15.054	14.5571	14.4823	14.1557	13.9795	13.2183		84.558	52.826	0.707701	0.698358	0.690141	0.688108	0.738023			18.6632	18.6269	18.0716	17.7036	20.3012			13.208	13.0083	12.4719	12.182	14.9828
122.921	52.905	0.73643	0.736276	0.733338	0.726433	0.720712	0.7046		20.3968	19.8074	19.7389	19.3702	19.3583	18.8005		15.0208	14.5837	14.4753	14.0712	13.9518	13.2468		84.7625	52.916	0.706817	0.695974	0.691459	0.689092	0.737501			18.6131	18.6162	18.0464	17.7057	20.268			13.1561	12.9564	12.4784	12.2008	14.9476
123.126	52.995	0.73636	0.735508	0.733481	0.727443	0.720332	0.70246		20.3394	19.7953	19.7292	19.3198	19.3081	18.7525		14.9771	14.5596	14.471	14.0541	13.9082	13.1729		84.9674	52.98	0.707189	0.699533	0.693602	0.687864	0.737762			18.6335	18.5769	18.043	17.7099	20.2557			13.1774	12.9951	12.5147	12.182	14.9439
123.331	53.085	0.735718	0.736787	0.733108	0.727902	0.721762	0.701872		20.3234	19.6783	19.6999	19.2777	19.2637	18.7475		14.9523	14.4987	14.4421	14.0323	13.9038	13.1584		85.1721	53.096	0.707012	0.69859	0.692666	0.687843	0.737276			18.5662	18.5479	18.003	17.6255	20.2133			13.1266	12.9574	12.4701	12.1236	14.9027
123.536	53.175	0.737168	0.734774	0.729699	0.728488	0.719885	0.703422		20.2369	19.6672	19.6986	19.2719	19.282	18.7175		14.918	14.451	14.3741	14.0393	13.8808	13.1663		85.3767	53.22	0.707651	0.699215	0.691994	0.68984	0.739823			18.5309	18.5057	17.9757	17.6123	20.1802			13.1134	12.9395	12.4391	12.1497	14.9297
123.741	53.295	0.737587	0.734996	0.73184	0.72811	0.722215	0.703314		20.2513	19.6953	19.6612	19.1926	19.2736	18.6944		14.9371	14.476	14.3888	13.9743	13.9197	13.148		85.5811	53.28	0.708833	0.699135	0.692403	0.687973	0.737823			18.5187	18.4936	17.9163	17.5876	20.135			13.1266	12.9295	12.4053	12.0998	14.8561
123.946	53.355	0.738111	0.736321	0.732254	0.730112	0.723893	0.704897		20.2193	19.6335	19.6046	19.2076	19.223	18.6338		14.9241	14.4566	14.3556	14.0237	13.9154	13.1349		85.7856	53.4	0.710897	0.699065	0.693444	0.690913	0.740051			18.4222	18.4094	17.9022	17.5496	20.0686			13.0963	12.8694	12.4142	12.1252	14.8518
124.151	53.471	0.736387	0.737155	0.732817	0.729888	0.72187	0.704545		20.2063	19.5991	19.5737	19.1377	19.2082	18.6706		14.8796	14.4476	14.344	13.9684	13.8659	13.1542		85.9902	53.49	0.707388	0.700125	0.694738	0.687163	0.737916			18.5038	18.3882	17.8168	17.5617	20.0821			13.0894	12.874	12.378	12.0677	14.8189
124.357	53.595	0.736347	0.735214	0.736727	0.728593	0.722901	0.705751		20.1518	19.5408	19.488	19.1294	19.1768	18.5852		14.8387	14.3667	14.3573	13.9376	13.8629	13.1165		86.1951	53.61	0.709167	0.700629	0.693384	0.689677	0.739044			18.4065	18.4184	17.8282	17.4803	20.0033			13.0533	12.9044	12.3618	12.0557	14.7833
124.563	53.715	0.738246	0.736111	0.733806	0.730488	0.723395	0.704935		20.1922	19.5046	19.4856	19.0566	19.1046	18.5605		14.9068	14.3576	14.2987	13.9206	13.8201	13.084		86.3997	53.704	0.707846	0.700493	0.693251	0.690522	0.739099			18.4363	18.33	17.8357	17.4858	19.9998			13.05	12.84	12.3646	12.0743	14.7819
124.768	53.835	0.738788	0.735629	0.73393	0.729043	0.721922	0.706699		20.0858	19.5047	19.4505	19.0569	19.095	18.4909		14.8392	14.3482	14.2753	13.8933	13.7851	13.0675		86.6041	53.816	0.709079	0.699753	0.694973	0.688279	0.738299			18.3462	18.3394	17.7361	17.429	19.9675			13.0089	12.8331	12.3261	11.996	14.742
124.973	53.895	0.739822	0.737657	0.734553	0.730044	0.725627	0.705386		19.9938	19.4302	19.4201	19.0546	19.0739	18.4881		14.7919	14.3328	14.2651	13.9107	13.8406	13.0413		86.8089	53.876	0.707969	0.700718	0.693738	0.690523	0.739388			18.352	18.27	17.7649	17.3916	19.9001			12.9927	12.8021	12.3242	12.0093	14.7139
125.178	53.985	0.738259	0.739002	0.735027	0.728937	0.722947	0.706111		19.9873	19.4005	19.369	18.9777	19.0352	18.4368		14.7558	14.337	14.2368	13.8335	13.7614	13.0185		87.0137	54	0.709936	0.700805	0.694659	0.691257	0.737705			18.3336	18.2728	17.7424	17.3496	19.8702			13.0157	12.8057	12.3249	11.993	14.6583
125.384	54.105	0.736813	0.737223	0.735513	0.731736	0.723121	0.705083		19.9797	19.4106	19.3471	18.946	19.0079	18.4565		14.7213	14.31	14.2301	13.8635	13.745	13.0134		87.2184	54.09	0.709638	0.701314	0.69367	0.689873	0.738633			18.3028	18.2396	17.6803	17.3758	19.8448			12.9884	12.7917	12.2643	11.9871	14.658
125.59	54.255	0.738969	0.736037	0.735449	0.73078	0.723326	0.705878		19.9761	19.3608	19.3491	19.0058	19.0069	18.4341		14.7617	14.2503	14.2303	13.8891	13.7482	13.0122		87.4232	54.21	0.712468	0.700933	0.69528	0.689818	0.738989			18.2229	18.2167	17.684	17.3374	19.8163			12.9833	12.7686	12.2954	11.9596	14.644
125.795	54.341	0.738711	0.737605	0.734854	0.731816	0.722323	0.704873		19.8473	19.2832	19.2936	18.8469	18.9356	18.3991		14.6614	14.2234	14.178	13.7925	13.6776	12.969		87.6279	54.27	0.708804	0.703286	0.695433	0.688985	0.739384			18.245	18.1531	17.6185	17.3245	19.7566			12.9321	12.7668	12.2525	11.9363	14.6077
126	54.461	0.73676	0.739203	0.732892	0.730426	0.725672	0.707002		19.8535	19.2711	19.2572	18.8838	18.87	18.3901		14.6272	14.2453	14.1134	13.7932	13.6934	13.0018		87.8324	54.39	0.710071	0.701672	0.694462	0.690868	0.737986			18.2234	18.1435	17.6099	17.3132	19.768			12.9399	12.7308	12.2294	11.9611	14.5885
126.206	54.525	0.739812	0.735673	0.73385	0.728266	0.724724	0.706912		19.7591	19.2475	19.2609	18.8714	18.8396	18.3105		14.618	14.1598	14.1346	13.7434	13.6535	12.9439		88.0369	54.48	0.710255	0.701428	0.695632	0.689439	0.739077			18.1567	18.1179	17.617	17.2505	19.7113			12.8959	12.7084	12.255	11.8932	14.5681
126.411	54.585	0.738155	0.738541	0.73419	0.731011	0.724172	0.707037		19.7599	19.2001	19.212	18.7462	18.8487	18.3191		14.5859	14.1801	14.1053	13.7037	13.6497	12.9523		88.2417	54.566	0.708966	0.701703	0.694121	0.693944	0.738251			18.0915	18.0556	17.5588	17.2111	19.6911			12.8263	12.6697	12.1879	11.9436	14.537
126.616	54.705	0.73797	0.738643	0.734323	0.731657	0.72361	0.708019		19.76	19.1533	19.1662	18.8028	18.8394	18.2252		14.5823	14.1474	14.0742	13.7572	13.6323	12.9038		88.4466	54.72	0.710595	0.702252	0.697608	0.691693	0.741423			18.1018	18.052	17.523	17.1698	19.5922			12.863	12.6771	12.2242	11.8762	14.5261
126.822	54.825	0.738116	0.737695	0.734959	0.731747	0.723266	0.708337		19.7047	19.1152	19.1617	18.6911	18.8379	18.2267		14.5444	14.1012	14.0831	13.6771	13.6248	12.9106		88.6513	54.81	0.709538	0.701623	0.695004	0.691607	0.741722			18.1012	18.0257	17.4873	17.1884	19.5844			12.8435	12.6472	12.1538	11.8876	14.5262
127.027	54.941	0.739953	0.736439	0.737512	0.729793	0.724924	0.707724		19.624	19.0892	19.0773	18.7018	18.7011	18.2098		14.5208	14.058	14.0697	13.6484	13.5569	12.8875		88.8558	54.896	0.713993	0.702028	0.695637	0.691836	0.739487			18.0142	18.0096	17.4544	17.1171	19.5241			12.862	12.6432	12.1419	11.8422	14.4378
127.233	55.065	0.738738	0.738514	0.737254	0.730786	0.726154	0.706533		19.6805	19.0804	19.0179	18.673	18.7228	18.1463		14.5388	14.0911	14.021	13.646	13.5956	12.821		89.0602	54.986	0.710583	0.700239	0.697665	0.692584	0.741683			18.0555	17.9919	17.447	17.1093	19.5267			12.8299	12.5986	12.1722	11.8496	14.4826
127.438	55.155	0.740598	0.738979	0.735647	0.730785	0.726816	0.707143		19.6127	19.0531	19.0366	18.6309	18.7043	18.1487		14.5251	14.0799	14.0042	13.6152	13.5946	12.8337		89.2649	55.11	0.711304	0.704659	0.695934	0.690136	0.740329			17.9804	17.9022	17.4072	17.0953	19.5062			12.7895	12.6149	12.1142	11.7981	14.441
127.643	55.245	0.736962	0.737119	0.735059	0.73049	0.725721	0.710576		19.611	19.0188	19.014	18.6275	18.65	18.0452		14.4525	14.0191	13.9764	13.6072	13.5347	12.8225		89.47	55.2	0.712964	0.701096	0.696989	0.691334	0.741056			17.9483	17.9556	17.3745	17.07	19.4621			12.7965	12.5886	12.1098	11.8011	14.4225
127.848	55.305	0.740409	0.73917	0.736281	0.731164	0.726319	0.708038		19.5462	18.9758	18.9885	18.5771	18.6085	18.0938		14.4722	14.0264	13.9809	13.5829	13.5157	12.8111		89.6747	55.29	0.713512	0.703301	0.697332	0.691357	0.739774			17.9274	17.9154	17.3762	17.0667	19.4151			12.7914	12.5999	12.117	11.7992	14.3628
128.053	55.421	0.740282	0.739924	0.734836	0.731917	0.726724	0.70839		19.4822	18.8798	18.925	18.5378	18.567	18.0462		14.4223	13.9696	13.9068	13.5682	13.4931	12.7837		89.8795	55.38	0.711903	0.701687	0.695452	0.69157	0.74109			17.9066	17.9088	17.3627	17.026	19.3727			12.7478	12.5663	12.075	11.7747	14.3569
128.259	55.515	0.739791	0.738653	0.734936	0.730015	0.72475	0.706174		19.5	18.925	18.9236	18.4893	18.5754	18.0619		14.4259	13.979	13.9076	13.4975	13.4625	12.7549		90.0843	55.47	0.713067	0.702368	0.697013	0.691951	0.740462			17.9053	17.8519	17.2789	16.9235	19.4082			12.7677	12.5386	12.0436	11.7103	14.371
128.465	55.665	0.738199	0.740368	0.736382	0.731748	0.725012	0.706913		19.3878	18.8343	18.866	18.5085	18.5244	17.9836		14.3121	13.9443	13.8926	13.5435	13.4304	12.7128		90.2892	55.62	0.71308	0.705333	0.696343	0.691061	0.740528			17.9027	17.796	17.2894	16.9652	19.3271			12.7661	12.5521	12.0394	11.724	14.3123
128.67	55.785	0.739058	0.738733	0.734959	0.733126	0.726738	0.709813		19.374	18.8174	18.8594	18.4491	18.4698	17.9627		14.3185	13.901	13.8609	13.5255	13.4227	12.7501		90.4939	55.68	0.712163	0.703677	0.695387	0.690454	0.740063			17.8111	17.7506	17.2456	16.9472	19.3244			12.6844	12.4907	11.9923	11.7013	14.3012
128.875	55.875	0.739873	0.739963	0.733396	0.730981	0.727425	0.708801		19.3631	18.8221	18.7963	18.4274	18.5006	17.9453		14.3262	13.9277	13.7851	13.4701	13.4578	12.7196		90.6988	55.8	0.71163	0.704136	0.695966	0.691082	0.74209			17.8321	17.7209	17.2079	16.8976	19.2564			12.6899	12.4779	11.9761	11.6777	14.29
129.08	55.936	0.740625	0.737499	0.734173	0.733167	0.727618	0.710327		19.3737	18.7927	18.815	18.3678	18.468	17.9087		14.3487	13.8596	13.8135	13.4667	13.4376	12.721		90.9034	55.861	0.712856	0.705843	0.695867	0.692052	0.738837			17.7487	17.7255	17.2174	16.85	19.2505			12.6523	12.5114	11.981	11.6611	14.223
129.286	56.085	0.74125	0.739873	0.735262	0.732207	0.726056	0.711092		19.2504	18.6645	18.7653	18.3849	18.4079	17.8745		14.2693	13.8094	13.7974	13.4615	13.3651	12.7104		91.1081	55.95	0.713872	0.706712	0.696477	0.691952	0.738141			17.7856	17.7189	17.1923	16.8266	19.2362			12.6966	12.5222	11.974	11.6432	14.199
129.491	56.146	0.741141	0.737672	0.735697	0.734107	0.727071	0.709865		19.2262	18.6721	18.6989	18.3219	18.4018	17.8761		14.2493	13.7739	13.7567	13.4502	13.3795	12.6897		91.3127	56.071	0.713242	0.703318	0.697514	0.692906	0.739486			17.7138	17.702	17.1118	16.7953	19.1725			12.6343	12.4501	11.9357	11.6376	14.1778
129.697	56.266	0.738819	0.738698	0.737843	0.731792	0.730026	0.712122		19.2303	18.7031	18.6481	18.3039	18.3354	17.7927		14.2077	13.8159	13.7594	13.3947	13.3854	12.6706		91.5175	56.157	0.714186	0.704796	0.696629	0.691046	0.740349			17.7261	17.6439	17.1246	16.7647	19.1142			12.6597	12.4353	11.9295	11.5852	14.1512
129.903	56.356	0.742131	0.74033	0.73569	0.731375	0.727914	0.711402		19.1129	18.69	18.6407	18.2567	18.3384	17.8065		14.1843	13.8368	13.7137	13.3525	13.3488	12.6676		91.7225	56.251	0.712036	0.706323	0.697875	0.695338	0.740921			17.6993	17.6354	17.0602	16.7451	19.1157			12.6025	12.4563	11.9059	11.6435	14.1632
130.108	56.472	0.740688	0.741125	0.738035	0.734807	0.730031	0.708448		19.1041	18.581	18.6222	18.2063	18.247	17.7531		14.1502	13.7709	13.7438	13.3781	13.3209	12.5772		91.9275	56.371	0.714878	0.705156	0.696954	0.69223	0.741763			17.675	17.6141	17.0664	16.7199	19.0489			12.6354	12.4207	11.8945	11.574	14.1297
130.314	56.596	0.740694	0.741295	0.739025	0.734485	0.729331	0.712268		19.0842	18.5214	18.5482	18.1795	18.2663	17.7013		14.1356	13.7299	13.7076	13.3526	13.3222	12.6081		92.1321	56.491	0.714512	0.704716	0.698837	0.693872	0.740156			17.6075	17.5524	17.041	16.6938	18.9913			12.5808	12.3694	11.9089	11.5834	14.0565
130.519	56.716	0.740876	0.740912	0.737655	0.732404	0.729559	0.711003		19.0947	18.4688	18.5553	18.1489	18.1869	17.7434		14.1468	13.6837	13.6874	13.2923	13.2684	12.6156		92.3367	56.581	0.713693	0.704444	0.698287	0.692059	0.740949			17.5305	17.5279	17.0247	16.6511	18.9711			12.5114	12.3475	11.8881	11.5235	14.0566
130.725	56.836	0.741783	0.740238	0.737537	0.733837	0.727117	0.710597		19.0179	18.5407	18.4964	18.1215	18.2048	17.6541		14.1072	13.7245	13.6418	13.2983	13.237	12.5449		92.5415	56.671	0.71603	0.706927	0.698197	0.690016	0.741827			17.5898	17.5502	16.9919	16.6847	18.9679			12.5948	12.4067	11.8637	11.5127	14.0709
130.93	56.893	0.741268	0.737376	0.738844	0.733704	0.728148	0.711145		18.9842	18.4973	18.5332	18.0679	18.1541	17.6786		14.0724	13.6395	13.6932	13.2565	13.2189	12.572		92.7466	56.761	0.715509	0.704686	0.697986	0.693856	0.740573			17.5358	17.4784	17.0269	16.6208	18.9366			12.547	12.3168	11.8846	11.5324	14.024
131.135	56.983	0.741575	0.741505	0.738723	0.734536	0.729136	0.711811		18.8946	18.3922	18.4847	18.0637	18.1282	17.6411		14.0118	13.6379	13.6551	13.2685	13.2179	12.5571		92.9514	56.848	0.71551	0.7055	0.697362	0.693118	0.741658			17.4615	17.4596	16.9315	16.5771	18.9336			12.4939	12.3177	11.8074	11.4899	14.0422
131.341	57.077	0.74227	0.740803	0.737747	0.735895	0.729017	0.71304		18.8896	18.4007	18.4818	18.0043	18.1303	17.5991		14.0212	13.6313	13.6349	13.2493	13.2173	12.5488		93.156	56.941	0.715188	0.70613	0.698074	0.693329	0.740769			17.4555	17.4634	16.9107	16.5396	18.8665			12.484	12.3314	11.8049	11.4674	13.9758
131.546	57.197	0.741432	0.740875	0.737714	0.733815	0.730274	0.712108		18.9442	18.3355	18.3464	18.0214	18.0731	17.5799		14.0458	13.5843	13.5344	13.2244	13.1983	12.5188		93.3611	57.091	0.716485	0.706292	0.698958	0.695057	0.742814			17.4571	17.3894	16.8533	16.5294	18.8054			12.5078	12.282	11.7797	11.4889	13.9689
131.752	57.287	0.739999	0.742407	0.737736	0.734896	0.727798	0.712875		18.8424	18.3096	18.3638	17.951	18.0973	17.5373		13.9434	13.5932	13.5476	13.1921	13.1712	12.5019		93.5658	57.182	0.716185	0.706564	0.695338	0.695017	0.742095			17.422	17.384	16.8984	16.5015	18.7779			12.4774	12.2829	11.7501	11.4688	13.935
131.957	57.377	0.741963	0.741788	0.738352	0.73604	0.727846	0.713507		18.833	18.2661	18.3385	17.9558	18.0297	17.4984		13.9734	13.5496	13.5403	13.2162	13.1228	12.4852		93.7707	57.272	0.717525	0.706159	0.699354	0.694203	0.745556			17.3895	17.3561	16.8472	16.4846	18.7283			12.4774	12.2562	11.7822	11.4437	13.963
132.163	57.557	0.741344	0.741741	0.738874	0.736916	0.728441	0.713596		18.7604	18.2678	18.2727	17.8539	17.9403	17.4735		13.9079	13.55	13.5012	13.1568	13.0684	12.469		93.9756	57.388	0.71578	0.708634	0.698252	0.69287	0.74323			17.3659	17.2897	16.7867	16.4591	18.701			12.4301	12.2521	11.7213	11.404	13.8992
132.368	57.647	0.743262	0.742509	0.738171	0.735111	0.730971	0.711486		18.7432	18.2387	18.28	17.8573	17.9243	17.4923		13.9311	13.5424	13.4938	13.1271	13.1022	12.4455		94.1803	57.448	0.717202	0.705524	0.698496	0.69656	0.742828			17.3409	17.3056	16.8021	16.4081	18.6739			12.437	12.2095	11.7362	11.4292	13.8715
132.573	57.707	0.741052	0.74437	0.740356	0.735207	0.731591	0.714637		18.7312	18.1686	18.2085	17.8016	17.8803	17.3731		13.8808	13.5242	13.4808	13.0879	13.0811	12.4155		94.3852	57.572	0.714498	0.709205	0.698258	0.694812	0.742869			17.3411	17.267	16.7906	16.4102	18.6246			12.3902	12.2458	11.7242	11.402	13.8356
132.778	57.797	0.74176	0.74061	0.738967	0.736338	0.730443	0.71267		18.6525	18.1372	18.2053	17.8409	17.891	17.3986		13.8357	13.4326	13.4531	13.1369	13.0684	12.3995		94.5899	57.692	0.717142	0.708059	0.698941	0.694994	0.742651			17.2875	17.2001	16.714	16.3538	18.6317			12.3976	12.1787	11.6821	11.3658	13.8369
132.984	57.917	0.743008	0.743108	0.740133	0.737237	0.730348	0.714205		18.6095	18.1071	18.1348	17.7749	17.8824	17.3567		13.827	13.4555	13.4222	13.1043	13.0604	12.3963		94.7947	57.842	0.717556	0.709296	0.70093	0.696978	0.742597			17.2282	17.1928	16.7149	16.3121	18.5485			12.3622	12.1948	11.716	11.3692	13.7741
133.19	58.037	0.744222	0.741557	0.741463	0.736322	0.729418	0.71443		18.6374	18.0866	18.0825	17.7639	17.8461	17.3223		13.8704	13.4122	13.4075	13.08	13.0173	12.3756		95	57.902	0.718551	0.708146	0.698173	0.695703	0.744133			17.2612	17.177	16.6944	16.3426	18.5807			12.4031	12.1638	11.6556	11.3696	13.8265
133.395	58.128	0.743534	0.742882	0.738294	0.735693	0.732733	0.714318		18.5731	18.0207	18.1398	17.682	17.758	17.3002		13.8097	13.3873	13.3925	13.0085	13.0119	12.3578		95.2048	57.992	0.717027	0.708487	0.699641	0.695502	0.743008			17.2014	17.1342	16.6506	16.2768	18.5084			12.3339	12.1394	11.6494	11.3205	13.7519
133.6	58.218	0.743663	0.741872	0.738301	0.735113	0.730701	0.715344		18.5115	18.0263	18.0558	17.6732	17.7357	17.26		13.7663	13.3732	13.3306	12.9918	12.9595	12.3468		95.4094	58.113	0.716082	0.706512	0.70077	0.694497	0.741497			17.2106	17.1537	16.5837	16.2743	18.5001			12.3242	12.1193	11.6213	11.3025	13.7178
133.806	58.308	0.743823	0.741208	0.738612	0.738257	0.732701	0.715158		18.4994	17.9921	18.0538	17.6414	17.7343	17.256		13.7603	13.3359	13.3348	13.0239	12.994	12.3408		95.6142	58.173	0.720225	0.708516	0.700569	0.696958	0.744181			17.1091	17.1231	16.603	16.2486	18.4096			12.3224	12.132	11.6315	11.3246	13.7001
134.012	58.424	0.744633	0.742398	0.738184	0.734499	0.730375	0.713294		18.4584	17.9728	18.028	17.6172	17.6838	17.2298		13.7447	13.343	13.308	12.9398	12.9158	12.2899		95.8191	58.323	0.717976	0.709943	0.697894	0.694641	0.742071			17.1277	17.0766	16.5809	16.2178	18.3992			12.2973	12.1234	11.5717	11.2655	13.6535
134.217	58.518	0.743564	0.741228	0.739091	0.737824	0.733257	0.71492		18.4269	17.9692	17.9786	17.6111	17.6503	17.2136		13.7016	13.3193	13.2878	12.9939	12.9422	12.3064		96.0239	58.383	0.716546	0.708665	0.701352	0.696441	0.742677			17.1263	17.0086	16.561	16.1673	18.3897			12.2718	12.0534	11.6151	11.2596	13.6576
134.423	58.608	0.741867	0.742301	0.741331	0.736934	0.732474	0.71423		18.3652	17.8379	17.8989	17.5738	17.6408	17.1843		13.6245	13.2411	13.269	12.9507	12.9215	12.2735		96.2286	58.533	0.718229	0.707541	0.701731	0.69664	0.744347			17.0786	17.0441	16.4907	16.163	18.3867			12.2664	12.0594	11.572	11.2598	13.6861
134.628	58.728	0.744576	0.741263	0.739325	0.737957	0.732021	0.71513		18.3446	17.9077	17.9443	17.5419	17.6165	17.1326		13.659	13.2743	13.2666	12.9451	12.8957	12.2521		96.4333	58.593	0.717796	0.708422	0.700534	0.694159	0.742944			17.0139	16.9973	16.4948	16.1752	18.2821			12.2125	12.0413	11.5552	11.2282	13.5826
134.834	58.849	0.74222	0.743421	0.739148	0.737092	0.730766	0.715722		18.4127	17.8051	17.8595	17.5185	17.6457	17.1153		13.6663	13.2367	13.2008	12.9128	12.8949	12.2498		96.6379	58.714	0.720884	0.711259	0.703014	0.697206	0.74399			16.9922	16.981	16.4678	16.0893	18.289			12.2494	12.0779	11.5771	11.2175	13.6069
135.04	58.969	0.743836	0.744104	0.740729	0.738124	0.732867	0.716167		18.2779	17.7943	17.8274	17.4721	17.5222	17.0903		13.5958	13.2408	13.2053	12.8966	12.8414	12.2395		96.8427	58.773	0.720534	0.710347	0.700055	0.694532	0.74457			16.9572	16.9335	16.4646	16.1039	18.2263			12.2182	12.0287	11.5261	11.1847	13.5708
135.245	59.029	0.743516	0.74383	0.739816	0.738357	0.733225	0.715446		18.2244	17.6817	17.8667	17.4185	17.469	17.0561		13.5501	13.1522	13.218	12.861	12.8087	12.2027		97.048	58.894	0.719577	0.710658	0.704403	0.697029	0.743717			16.9443	16.938	16.3682	16.0345	18.2001			12.1927	12.0371	11.5298	11.1765	13.5357
135.451	59.179	0.742713	0.742958	0.74262	0.737375	0.732967	0.716313		18.2242	17.7218	17.8126	17.3973	17.4515	17.0219		13.5353	13.1666	13.228	12.8283	12.7914	12.193		97.253	59.014	0.72166	0.710132	0.702543	0.698678	0.741715			16.8603	16.8935	16.3902	16.0286	18.1568			12.1674	11.9966	11.5148	11.1989	13.4672
135.656	59.27	0.74228	0.740663	0.741328	0.739635	0.731791	0.717281		18.1855	17.6846	17.7577	17.3267	17.4878	17.0236		13.4988	13.0983	13.1643	12.8154	12.7974	12.2107		97.4578	59.104	0.718149	0.710746	0.702274	0.697318	0.743514			16.9458	16.8412	16.3491	16.0076	18.1301			12.1696	11.9698	11.4816	11.1624	13.48
135.862	59.36	0.741951	0.742433	0.744111	0.737811	0.733578	0.717835		18.1669	17.6794	17.6969	17.3584	17.414	16.9652		13.4789	13.1257	13.1685	12.8072	12.7746	12.1782		97.6625	59.224	0.719005	0.710636	0.702531	0.697701	0.741122			16.8953	16.7928	16.2869	15.9624	18.0931			12.1478	11.9336	11.4421	11.137	13.4092
136.067	59.45	0.741967	0.743915	0.740988	0.73782	0.733637	0.716632		18.0956	17.6399	17.7028	17.2987	17.3806	16.9229		13.4264	13.1226	13.1175	12.7634	12.7511	12.1275		97.8672	59.284	0.722319	0.710733	0.702471	0.699292	0.745736			16.803	16.788	16.2922	15.9153	18.0448			12.1371	11.9318	11.4448	11.1295	13.4567
136.273	59.54	0.743332	0.745444	0.739695	0.735974	0.730316	0.717207		18.0929	17.5239	17.6665	17.2683	17.3874	16.9093		13.449	13.0631	13.0678	12.709	12.6983	12.1275		98.0726	59.435	0.72091	0.71147	0.703975	0.698321	0.74254			16.8522	16.7008	16.2288	15.8767	18.0227			12.1489	11.8821	11.4247	11.087	13.3826
136.479	59.66	0.742876	0.744221	0.739941	0.73606	0.730886	0.716972		18.0954	17.5917	17.6305	17.2665	17.3651	16.9177		13.4426	13.0921	13.0455	12.7092	12.6919	12.1295		98.2777	59.525	0.719335	0.712692	0.703594	0.699018	0.743827			16.8291	16.7511	16.2699	15.8723	17.9701			12.1058	11.9384	11.4474	11.095	13.3667
136.684	59.78	0.741458	0.744654	0.74144	0.739162	0.734353	0.716024		18.0883	17.4993	17.5756	17.1828	17.2758	16.8637		13.4117	13.031	13.0313	12.7008	12.6866	12.0748		98.4824	59.615	0.720941	0.710953	0.70244	0.69692	0.747385			16.7936	16.7272	16.2788	15.8683	17.9011			12.1072	11.8922	11.4349	11.0589	13.379
136.889	59.867	0.743998	0.741643	0.741885	0.738628	0.732716	0.717734		17.9745	17.4829	17.6185	17.189	17.2764	16.8463		13.373	12.9661	13.0709	12.6963	12.6587	12.0911		98.687	59.705	0.722194	0.711001	0.70263	0.697067	0.745082			16.6927	16.6529	16.1785	15.8077	17.8833			12.0554	11.8402	11.3675	11.019	13.3245
137.095	59.931	0.74527	0.743086	0.740705	0.736295	0.735251	0.718087		17.8751	17.4346	17.5727	17.2073	17.2539	16.8013		13.3218	12.9554	13.0162	12.6696	12.6859	12.0648		98.8921	59.825	0.721454	0.712313	0.703047	0.695547	0.74437			16.6894	16.656	16.2103	15.8148	17.9055			12.0406	11.8643	11.3966	10.9999	13.3283
137.3	60.051	0.744603	0.742756	0.741899	0.739747	0.734386	0.719909		17.9028	17.4961	17.4946	17.0886	17.2242	16.7835		13.3304	12.9953	12.9792	12.6413	12.6492	12.0826		99.0971	59.945	0.722502	0.710412	0.705556	0.697371	0.746271			16.6914	16.6925	16.1224	15.7907	17.7912			12.0596	11.8586	11.3752	11.012	13.277
137.506	60.141	0.744427	0.745708	0.739894	0.73885	0.733892	0.71921		17.8052	17.3557	17.5016	17.0408	17.1453	16.7815		13.2546	12.9423	12.9493	12.5906	12.5828	12.0694		99.3021	60.036	0.722462	0.712865	0.702086	0.700013	0.746365			16.6305	16.588	16.1622	15.7405	17.7561			12.0149	11.825	11.3472	11.0186	13.2526
137.712	60.291	0.744252	0.742222	0.741618	0.739655	0.734889	0.717244		17.8373	17.3585	17.446	17.0317	17.1834	16.7382		13.2755	12.8839	12.9383	12.5976	12.6279	12.0054		99.5069	60.126	0.721453	0.713308	0.704281	0.698574	0.746356			16.6312	16.5859	16.1108	15.719	17.7903			11.9986	11.8309	11.3466	10.9809	13.2779
137.917	60.412	0.745177	0.742435	0.742942	0.740646	0.734082	0.719661		17.764	17.3309	17.3985	16.9592	17.114	16.7201		13.2373	12.8671	12.9261	12.5608	12.5631	12.0328		99.7117	60.246	0.722337	0.713666	0.703086	0.699737	0.746054			16.5804	16.5105	16.0711	15.6877	17.7151			11.9767	11.783	11.2993	10.9773	13.2164
138.123	60.468	0.744214	0.744487	0.742862	0.738574	0.735914	0.719587		17.7292	17.2299	17.3756	16.981	17.0543	16.6599		13.1943	12.8274	12.9077	12.5417	12.5505	11.9883		99.9166	60.336	0.722321	0.714441	0.70519	0.698954	0.745219			16.5879	16.5139	16.0015	15.6531	17.7163			11.9818	11.7982	11.2841	10.9408	13.2025
138.329	60.588	0.745814	0.746521	0.740425	0.740876	0.733995	0.720136		17.7718	17.2619	17.3728	16.9582	17.095	16.5945		13.2545	12.8863	12.8633	12.5639	12.5477	11.9503		100.122	60.427	0.723008	0.711791	0.705965	0.699551	0.74575			16.5003	16.5021	15.9764	15.6487	17.6303			11.9298	11.746	11.2787	10.947	13.1478
138.534	60.712	0.746054	0.744834	0.741477	0.740952	0.735899	0.7199		17.64	17.2299	17.2885	16.8332	16.9932	16.6196		13.1604	12.8334	12.819	12.4726	12.5053	11.9644		100.327	60.517	0.722858	0.712495	0.706876	0.697783	0.744729			16.4946	16.4955	16.0038	15.6038	17.6145			11.9232	11.7529	11.3127	10.8881	13.118
138.739	60.803	0.744066	0.746655	0.7435	0.740481	0.735703	0.721146		17.6215	17.1292	17.2796	16.8579	16.964	16.5794		13.1115	12.7896	12.8474	12.483	12.4804	11.9561		100.532	60.667	0.724806	0.712801	0.704762	0.700842	0.745668			16.4801	16.4199	15.9305	15.5968	17.6306			11.9449	11.7041	11.2272	10.9309	13.1466
138.945	60.863	0.745168	0.745779	0.744378	0.741248	0.735477	0.721819		17.5858	17.1285	17.2426	16.8131	16.9397	16.5347		13.1044	12.7741	12.835	12.4627	12.4587	11.9351		100.737	60.757	0.725317	0.714854	0.704003	0.701472	0.744899			16.4668	16.4285	15.9609	15.5437	17.5523			11.9437	11.744	11.2365	10.9034	13.0747
139.15	60.953	0.744719	0.743457	0.743227	0.737681	0.736112	0.719829		17.5663	17.1115	17.1487	16.8456	16.9121	16.5428		13.0819	12.7216	12.7454	12.4266	12.4492	11.908		100.942	60.848	0.72383	0.71583	0.704199	0.700265	0.744385			16.4356	16.3624	15.9017	15.5318	17.5371			11.8966	11.7127	11.198	10.8764	13.0543
139.356	61.073	0.746292	0.746001	0.743396	0.742478	0.735954	0.721184		17.5153	17.0794	17.1787	16.7336	16.9002	16.4632		13.0716	12.7413	12.7706	12.4243	12.4378	11.873		101.146	60.938	0.724507	0.715408	0.703054	0.699862	0.744365			16.449	16.3439	15.9219	15.4819	17.5192			11.9174	11.6925	11.1939	10.8352	13.0407
139.562	61.223	0.745982	0.747527	0.743417	0.74268	0.735918	0.722931		17.4928	16.9894	17.121	16.7011	16.8679	16.4699		13.0493	12.7	12.728	12.4036	12.4134	11.9066		101.352	61.058	0.724905	0.716091	0.705999	0.698331	0.745273			16.3908	16.3281	15.8234	15.5042	17.4992			11.8818	11.6924	11.1713	10.8271	13.0417
139.768	61.314	0.747276	0.745559	0.743022	0.737913	0.736671	0.720151		17.4041	16.9721	17.0941	16.7468	16.8475	16.4339		13.0056	12.6537	12.7013	12.3577	12.411	11.8349		101.557	61.178	0.72406	0.717717	0.705026	0.699669	0.74672			16.3425	16.2831	15.8352	15.477	17.3985			11.833	11.6867	11.1643	10.8288	12.9918
139.973	61.434	0.745645	0.744219	0.74347	0.73924	0.737124	0.721878		17.3733	16.9855	17.0762	16.6816	16.8028	16.3891		12.9543	12.641	12.6957	12.3317	12.3857	11.8309		101.762	61.238	0.725792	0.715084	0.707702	0.699358	0.744281			16.2795	16.283	15.7947	15.4211	17.3706			11.8155	11.6437	11.1779	10.7849	12.9287
140.179	61.494	0.747219	0.746635	0.744007	0.742163	0.738751	0.72368		17.3924	16.9159	17.0623	16.6197	16.7498	16.3442		12.9959	12.63	12.6945	12.3345	12.3739	11.828		101.967	61.359	0.725219	0.714775	0.705704	0.69959	0.747652			16.2956	16.2376	15.8176	15.4078	17.3047			11.8179	11.6062	11.1625	10.7792	12.9379
140.384	61.615	0.747311	0.746669	0.743481	0.741641	0.737042	0.723129		17.3349	16.8507	17.0347	16.6272	16.717	16.3561		12.9545	12.5819	12.6649	12.3314	12.3211	11.8276		102.172	61.509	0.72498	0.715927	0.705985	0.700701	0.745903			16.2701	16.1861	15.7128	15.366	17.3141			11.7955	11.588	11.093	10.767	12.9147
140.59	61.708	0.747449	0.748271	0.743789	0.742588	0.736877	0.723602		17.2796	16.8247	16.9709	16.5413	16.7155	16.3066		12.9156	12.5895	12.6228	12.2833	12.3172	11.7995		102.377	61.599	0.726225	0.71625	0.705061	0.701181	0.746222			16.2391	16.1712	15.705	15.3208	17.2614			11.7932	11.5827	11.073	10.7426	12.8808
140.796	61.799	0.746962	0.744746	0.743967	0.741483	0.735668	0.72315		17.2394	16.8248	16.9591	16.5061	16.6424	16.2601		12.8772	12.5302	12.617	12.239	12.2433	11.7585		102.582	61.66	0.727526	0.716089	0.705836	0.701093	0.745495			16.1906	16.1541	15.6898	15.3159	17.2324			11.7791	11.5678	11.0744	10.7379	12.8466
141.002	61.945	0.745766	0.746846	0.744788	0.741263	0.736474	0.72239		17.2471	16.7503	16.9032	16.4915	16.638	16.2709		12.8623	12.5099	12.5893	12.2246	12.2534	11.7539		102.787	61.78	0.728058	0.716663	0.708836	0.700993	0.747975			16.1397	16.1181	15.6406	15.2464	17.1998			11.7506	11.5512	11.0866	10.6876	12.8651
141.207	62.066	0.746039	0.745517	0.745348	0.742168	0.738165	0.722326		17.2167	16.7711	16.8674	16.4342	16.5866	16.2516		12.8443	12.5031	12.5721	12.197	12.2437	11.7389		102.992	61.87	0.72745	0.717811	0.706642	0.703089	0.745848			16.0966	16.0711	15.6735	15.2658	17.1733			11.7095	11.536	11.0755	10.7332	12.8086
141.413	62.092	0.745746	0.74691	0.744288	0.741151	0.738782	0.7249		17.0957	16.6596	16.8517	16.388	16.5366	16.1643		12.7491	12.4433	12.5425	12.146	12.217	11.7175		103.196	61.99	0.726909	0.716538	0.709863	0.702942	0.747084			16.0772	16.1148	15.6165	15.1774	17.0765			11.6867	11.5468	11.0856	10.6688	12.7576
141.619	62.216	0.745286	0.747825	0.743999	0.745016	0.737105	0.724776		17.0866	16.6548	16.8178	16.3867	16.56	16.1471		12.7344	12.4549	12.5124	12.2084	12.2064	11.703		103.401	62.08	0.726509	0.716957	0.706994	0.703735	0.747385			16.0909	16.0534	15.5756	15.2083	17.0583			11.6902	11.5096	11.0118	10.7026	12.7491
141.825	62.336	0.746762	0.746466	0.745978	0.741375	0.737223	0.724262		17.1058	16.6419	16.8082	16.3611	16.4968	16.1075		12.774	12.4226	12.5385	12.1297	12.1618	11.6661		103.606	62.171	0.726282	0.717346	0.707689	0.702409	0.746923			16.0663	16.0736	15.5693	15.1903	17.0183			11.6686	11.5303	11.0182	10.6698	12.7113
142.03	62.427	0.748172	0.748608	0.74327	0.741342	0.739275	0.72568		17.0454	16.5613	16.7969	16.3233	16.4297	16.1349		12.7529	12.3979	12.4846	12.1012	12.146	11.7088		103.811	62.261	0.728386	0.717386	0.710019	0.702061	0.749352			16.0438	16.0462	15.5297	15.182	16.9966			11.6861	11.5113	11.0263	10.6587	12.7365
142.236	62.547	0.746733	0.747294	0.745564	0.742848	0.738117	0.722764		16.9898	16.5587	16.7414	16.2947	16.4399	16.1013		12.6869	12.3742	12.4818	12.1045	12.1345	11.6375		104.017	62.381	0.728552	0.718939	0.710314	0.702176	0.747299			16.0123	15.9348	15.4747	15.1509	16.919			11.6658	11.4561	10.9919	10.6386	12.6435
142.441	62.667	0.748007	0.746208	0.746486	0.743622	0.738049	0.722921		16.9277	16.5218	16.6774	16.2333	16.3954	16.0621		12.662	12.3287	12.4494	12.0714	12.1006	11.6117		104.221	62.536	0.727184	0.715448	0.708443	0.703707	0.747323			15.9461	15.9233	15.4709	15.1034	16.9196			11.5958	11.3923	10.9602	10.6284	12.6444
142.647	62.697	0.747599	0.745031	0.744853	0.744247	0.738147	0.724021		16.9151	16.5316	16.6591	16.2094	16.3626	16.0468		12.6458	12.3166	12.4086	12.0638	12.078	11.6182		104.426	62.592	0.728616	0.72097	0.709885	0.70243	0.746057			15.9288	15.893	15.4563	15.0649	16.8791			11.606	11.4583	10.9722	10.582	12.5928
142.853	62.848	0.748891	0.747702	0.746547	0.743635	0.739636	0.724791		16.8812	16.4543	16.6223	16.1728	16.3225	15.9841		12.6422	12.3029	12.4094	12.0267	12.0727	11.5851		104.631	62.682	0.72731	0.718829	0.706784	0.701282	0.747065			15.904	15.9053	15.4423	15.0812	16.8802			11.5672	11.4332	10.9144	10.5762	12.6106
143.058	62.968	0.745379	0.746552	0.745394	0.741419	0.737853	0.727138		16.9098	16.3885	16.6332	16.1791	16.3318	15.9738		12.6042	12.2349	12.3983	11.9955	12.0505	11.6151		104.836	62.803	0.729542	0.719642	0.707841	0.703644	0.744533			15.9094	15.8474	15.4445	15.0259	16.8313			11.6066	11.4044	10.9323	10.5729	12.5314
143.264	63.058	0.746775	0.748169	0.745886	0.743334	0.740374	0.726634		16.7797	16.3775	16.579	16.1377	16.2334	15.8918		12.5307	12.2532	12.366	11.9957	12.0188	11.5475		105.041	62.893	0.731096	0.719583	0.70763	0.705588	0.747418			15.8313	15.8486	15.3873	14.9946	16.7698			11.5742	11.4044	10.8885	10.58	12.534
143.469	63.119	0.748209	0.746131	0.747133	0.744938	0.739108	0.726523		16.8193	16.3844	16.5432	16.0601	16.2248	15.9009		12.5844	12.2249	12.36	11.9638	11.9919	11.5524		105.246	62.987	0.730266	0.718322	0.709501	0.703894	0.745565			15.817	15.7778	15.3621	14.9898	16.7464			11.5506	11.3335	10.8994	10.5512	12.4855
143.675	63.239	0.748903	0.748239	0.74507	0.743106	0.742411	0.726225		16.7632	16.3278	16.5537	16.0324	16.1612	15.8507		12.554	12.2171	12.3336	11.9137	11.9983	11.5112		105.451	63.103	0.730703	0.718186	0.708726	0.704261	0.749588			15.8144	15.7724	15.3156	14.9731	16.6957			11.5556	11.3275	10.8545	10.545	12.5149
143.881	63.359	0.74646	0.747005	0.745167	0.741617	0.741206	0.72781		16.7213	16.2463	16.4643	16.0092	16.1814	15.8219		12.4818	12.1361	12.2687	11.8727	11.9937	11.5153		105.656	63.224	0.728695	0.718423	0.708391	0.703901	0.746792			15.7757	15.7697	15.3183	14.8882	16.6642			11.4956	11.3293	10.8514	10.4798	12.4447
144.087	63.48	0.74849	0.747421	0.746822	0.743016	0.738588	0.727492		16.6533	16.2493	16.4123	16.0066	16.1374	15.7975		12.4648	12.1451	12.2571	11.8932	11.9189	11.4925		105.862	63.314	0.729572	0.71932	0.70861	0.703012	0.749785			15.6933	15.7231	15.3058	14.8888	16.5848			11.4494	11.31	10.8458	10.467	12.435
144.293	63.54	0.748752	0.748507	0.747359	0.745761	0.740507	0.727339		16.5824	16.1912	16.4218	15.9059	16.1014	15.7792		12.4161	12.1192	12.273	11.862	11.9232	11.4768		106.067	63.404	0.728901	0.720743	0.710439	0.705941	0.74846			15.7422	15.66	15.2432	14.8546	16.6017			11.4745	11.2869	10.8294	10.4865	12.4257
144.498	63.63	0.747602	0.746895	0.745799	0.742905	0.739172	0.728191		16.6365	16.212	16.3861	15.9043	16.0536	15.7896		12.4375	12.1087	12.2208	11.8154	11.8664	11.4978		106.272	63.491	0.730929	0.719988	0.7073	0.703652	0.749441			15.6701	15.6469	15.2531	14.8276	16.4881			11.4537	11.2656	10.7885	10.4335	12.3568
144.704	63.781	0.749353	0.746455	0.747123	0.746064	0.741518	0.727037		16.5367	16.1306	16.4	15.8465	15.9641	15.7091		12.3918	12.0408	12.2528	11.8225	11.8377	11.4211		106.477	63.611	0.730486	0.721168	0.710889	0.70576	0.748904			15.6581	15.6236	15.1864	14.7988	16.5119			11.4381	11.2672	10.7959	10.4444	12.3658
144.911	63.871	0.749402	0.748334	0.746296	0.744394	0.740587	0.727812		16.5087	16.092	16.2956	15.819	15.9684	15.7004		12.3716	12.0422	12.1613	11.7756	11.826	11.4269		106.682	63.735	0.731097	0.722319	0.710121	0.706848	0.748064			15.6117	15.5825	15.1816	14.8019	16.4732			11.4136	11.2556	10.7808	10.4627	12.323
145.116	63.995	0.749285	0.749503	0.749168	0.743806	0.745019	0.729244		16.5029	16.0439	16.2561	15.7839	15.8947	15.6284		12.3654	12.0249	12.1786	11.7401	11.8418	11.3969		106.887	63.826	0.731533	0.722961	0.710733	0.703427	0.748648			15.6032	15.5625	15.1667	14.7368	16.4322			11.4143	11.2511	10.7795	10.3663	12.3019
145.322	64.085	0.748054	0.749525	0.747835	0.744851	0.74453	0.73019		16.4613	16.0356	16.2136	15.7294	15.8689	15.597		12.3139	12.0191	12.1251	11.716	11.8148	11.3888		107.092	63.916	0.731348	0.722894	0.712588	0.706496	0.748845			15.5699	15.4788	15.1056	14.7164	16.361			11.387	11.1895	10.7641	10.3971	12.2519
145.528	64.202	0.748378	0.751117	0.748765	0.74343	0.74421	0.729377		16.3857	15.947	16.1751	15.6971	15.8554	15.5711		12.2627	11.978	12.1113	11.6697	11.7997	11.3572		107.297	64.006	0.732661	0.72201	0.711177	0.703266	0.750947			15.5621	15.5521	15.1171	14.718	16.3095			11.4017	11.2288	10.751	10.3507	12.2475
145.733	64.266	0.749814	0.749102	0.747847	0.744556	0.743675	0.72761		16.332	15.9198	16.1754	15.6837	15.825	15.5444		12.246	11.9255	12.0968	11.6774	11.7687	11.3103		107.502	64.127	0.732417	0.722872	0.713236	0.708023	0.748791			15.4616	15.4654	15.0402	14.634	16.3367			11.3244	11.1795	10.7272	10.3612	12.2328
145.939	64.413	0.74847	0.748744	0.748955	0.743406	0.741924	0.730188		16.2937	15.8856	16.1368	15.6487	15.8173	15.5121		12.1954	11.8943	12.0858	11.6334	11.7352	11.3268		107.707	64.247	0.730811	0.724173	0.711709	0.704781	0.747685			15.4989	15.4623	15.0304	14.6659	16.2763			11.3267	11.1974	10.6973	10.3362	12.1696
146.145	64.503	0.751479	0.750196	0.74945	0.745768	0.743799	0.72943		16.2387	15.8548	16.0763	15.5937	15.7729	15.4895		12.2031	11.8942	12.0484	11.6293	11.7319	11.2985		107.913	64.337	0.732127	0.724201	0.715354	0.707087	0.748639			15.4793	15.4115	14.9958	14.612	16.2242			11.3328	11.161	10.7273	10.332	12.1461
146.35	64.597	0.749335	0.748526	0.749269	0.745955	0.74341	0.731587		16.2038	15.8047	16.0539	15.5488	15.7215	15.4557		12.1421	11.8303	12.0287	11.5987	11.6875	11.3072		108.118	64.462	0.731497	0.725892	0.713087	0.707863	0.747918			15.394	15.3678	15.0036	14.5828	16.1991			11.2607	11.1553	10.6989	10.3226	12.1156
146.556	64.687	0.749505	0.750888	0.750111	0.746291	0.743697	0.731744		16.1779	15.7966	16.0369	15.5082	15.7095	15.3969		12.1254	11.8615	12.0295	11.5736	11.6831	11.2666		108.322	64.548	0.732333	0.723467	0.711895	0.706094	0.748659			15.3725	15.3697	14.9824	14.59	16.1667			11.2578	11.1195	10.6659	10.3019	12.1034
146.762	64.804	0.749629	0.751212	0.748326	0.746518	0.74366	0.73037		16.1859	15.7113	15.9917	15.4866	15.6483	15.4152		12.1334	11.8025	11.967	11.561	11.637	11.2588		108.527	64.638	0.733442	0.72347	0.716041	0.706456	0.748399			15.3126	15.3195	14.9091	14.5119	16.1289			11.2309	11.0832	10.6755	10.252	12.0709
146.968	64.895	0.750219	0.75286	0.747007	0.746189	0.743828	0.729332		16.1232	15.6941	15.9196	15.4541	15.6239	15.3578		12.0959	11.8155	11.8921	11.5317	11.6215	11.2009		108.732	64.759	0.732608	0.723996	0.71161	0.706073	0.75049			15.3284	15.312	14.9044	14.5257	16.0583			11.2297	11.0858	10.6061	10.2562	12.0516
147.174	64.985	0.750791	0.751339	0.750272	0.747104	0.745608	0.732166		16.0066	15.613	15.9321	15.3677	15.5188	15.3189		12.0176	11.7306	11.9534	11.4813	11.571	11.216		108.937	64.819	0.734868	0.724238	0.711949	0.707952	0.747767			15.2992	15.2879	14.9088	14.5009	16.0636			11.2429	11.0721	10.6143	10.266	12.0118
147.38	65.075	0.74907	0.751773	0.748145	0.747416	0.743119	0.731787		15.9897	15.5993	15.8659	15.3365	15.5471	15.3056		11.9774	11.7272	11.87	11.4627	11.5533	11.2004		109.143	64.94	0.734178	0.724773	0.713462	0.708715	0.748082			15.2526	15.2556	14.8453	14.4256	15.9659			11.1981	11.0568	10.5916	10.2237	11.9438
147.586	65.195	0.751336	0.749154	0.749475	0.749125	0.742937	0.734777		15.9188	15.5535	15.8831	15.3038	15.4782	15.2513		11.9604	11.6519	11.904	11.4644	11.4994	11.2063		109.348	65.03	0.73587	0.726753	0.715207	0.705343	0.75023			15.1915	15.2456	14.8056	14.4185	15.9599			11.179	11.0798	10.5891	10.17	11.9736
147.792	65.346	0.750866	0.750002	0.74924	0.750173	0.743695	0.734562		15.9472	15.5186	15.8401	15.2239	15.4676	15.2372		11.9742	11.639	11.8681	11.4206	11.5031	11.1926		109.553	65.18	0.73451	0.726466	0.713585	0.707483	0.749885			15.1596	15.1936	14.8082	14.4259	15.9108			11.1349	11.0377	10.5669	10.2061	11.9313
147.997	65.436	0.75106	0.753574	0.751538	0.747242	0.746435	0.732184		15.9154	15.4758	15.7557	15.2364	15.43	15.1892		11.9534	11.6621	11.841	11.3853	11.5175	11.1213		109.758	65.271	0.733509	0.725923	0.715741	0.707323	0.751639			15.1721	15.1479	14.7609	14.4072	15.8853			11.1288	10.9962	10.565	10.1905	11.94
148.203	65.527	0.753088	0.750204	0.750514	0.747269	0.746911	0.73119		15.8164	15.4973	15.7228	15.2243	15.3581	15.1553		11.9111	11.6261	11.8002	11.3767	11.4711	11.0814		109.963	65.361	0.735434	0.729655	0.716049	0.707343	0.751597			15.1022	15.107	14.7726	14.3834	15.8169			11.1067	11.0229	10.5779	10.174	11.8879
148.409	65.647	0.750456	0.75014	0.747622	0.748283	0.744164	0.731991		15.8839	15.4065	15.6791	15.1918	15.349	15.1501		11.9202	11.5571	11.722	11.3678	11.4222	11.0897		110.169	65.481	0.736317	0.725507	0.71434	0.708819	0.749865			15.1179	15.1079	14.7213	14.294	15.7861			11.1316	10.9609	10.516	10.1319	11.8375
148.614	65.707	0.750409	0.75197	0.747983	0.74823	0.743617	0.734209		15.8381	15.4171	15.7133	15.1459	15.331	15.0968		11.8851	11.5932	11.7533	11.3326	11.4004	11.0842		110.374	65.572	0.73469	0.725157	0.716066	0.709297	0.75161			15.0715	15.1201	14.7106	14.3038	15.7169			11.0729	10.9645	10.5338	10.1456	11.813
148.82	65.798	0.750204	0.751493	0.749026	0.746797	0.745088	0.731865		15.7199	15.3344	15.6356	15.1379	15.3112	15.1266		11.7931	11.5237	11.7115	11.3049	11.4082	11.0706		110.579	65.662	0.737575	0.726547	0.715768	0.710253	0.749922			15.0225	15.0856	14.6814	14.2646	15.7109			11.0802	10.9604	10.5085	10.1315	11.782
149.026	65.918	0.750932	0.749653	0.748773	0.74815	0.745336	0.73376		15.6441	15.308	15.6258	15.0765	15.23	15.0847		11.7477	11.4757	11.7002	11.2795	11.3515	11.0686		110.784	65.783	0.738158	0.727614	0.71697	0.708864	0.750746			14.9444	14.9916	14.6418	14.2158	15.6586			11.0313	10.9081	10.4977	10.0771	11.7556
149.232	66.099	0.750434	0.749942	0.750285	0.74566	0.746224	0.733904		15.6535	15.254	15.5674	15.0416	15.2133	15.0213		11.7469	11.4396	11.6799	11.2159	11.3525	11.0242		110.989	65.843	0.73686	0.726449	0.715565	0.70975	0.7517			14.9692	14.9958	14.6398	14.231	15.6484			11.0302	10.8937	10.4758	10.1004	11.7629
149.438	66.159	0.751578	0.750648	0.749898	0.748573	0.745306	0.735568		15.6131	15.2642	15.5237	14.9595	15.1394	15.0019		11.7344	11.458	11.6412	11.1983	11.2835	11.0349		111.195	65.963	0.736858	0.728408	0.718669	0.711735	0.751337			14.9606	14.9693	14.555	14.1954	15.5584			11.0239	10.9037	10.4602	10.1034	11.6896
149.644	66.253	0.751715	0.751051	0.749984	0.747158	0.745205	0.733557		15.5495	15.1964	15.5353	14.9503	15.1353	14.948		11.6888	11.4132	11.6512	11.1702	11.2789	10.9652		111.401	66.114	0.737681	0.728019	0.718214	0.710403	0.752339			14.8759	14.9518	14.5947	14.1593	15.5319			10.9737	10.8852	10.4821	10.0588	11.6852
149.849	66.344	0.750989	0.752832	0.750791	0.752195	0.745337	0.736431		15.5036	15.1354	15.4348	14.9218	15.0929	14.8928		11.643	11.3944	11.5883	11.2241	11.2493	10.9675		111.606	66.234	0.738914	0.728173	0.718691	0.710209	0.751807			14.795	14.8974	14.5225	14.1318	15.4982			10.9322	10.8479	10.4372	10.0365	11.6517
150.055	66.43	0.750562	0.751274	0.750407	0.745521	0.745154	0.735338		15.4769	15.0779	15.4229	14.8849	15.0483	14.8586		11.6163	11.3276	11.5735	11.097	11.2133	10.9261		111.811	66.328	0.738401	0.729258	0.718368	0.712036	0.752251			14.8092	14.8998	14.5142	14.1004	15.4339			10.9352	10.8658	10.4266	10.04	11.6102
150.261	66.551	0.751515	0.751983	0.751874	0.749255	0.746376	0.735447		15.481	15.092	15.3526	14.834	15.017	14.8389		11.6342	11.3489	11.5432	11.1145	11.2083	10.9132		112.016	66.415	0.738282	0.729298	0.71522	0.710619	0.752388			14.799	14.8333	14.5179	14.0677	15.3904			10.9259	10.8179	10.3835	9.99678	11.5796
150.468	66.641	0.752011	0.75323	0.752812	0.748724	0.748168	0.736029		15.3949	15.0263	15.2624	14.7742	14.9717	14.8093		11.5771	11.3182	11.4898	11.0618	11.2014	10.9001		112.221	66.505	0.737713	0.730172	0.718411	0.710881	0.751114			14.7411	14.7616	14.4701	14.0565	15.3671			10.8747	10.7785	10.3955	9.99248	11.5424
150.674	66.792	0.752894	0.751864	0.752522	0.750375	0.748496	0.734993		15.336	14.9412	15.2229	14.709	14.8971	14.7652		11.5464	11.2337	11.4556	11.0373	11.1504	10.8523		112.426	66.596	0.73927	0.729227	0.714653	0.712774	0.752939			14.7057	14.7812	14.4817	14.0354	15.3116			10.8715	10.7788	10.3494	10.004	11.5287
150.88	66.882	0.752042	0.752615	0.751181	0.752645	0.747067	0.735963		15.303	14.9114	15.2388	14.694	14.9108	14.733		11.5085	11.2225	11.4471	11.0594	11.1394	10.843		112.632	66.686	0.73853	0.729252	0.718956	0.712727	0.752779			14.7036	14.7401	14.415	14.0124	15.2859			10.859	10.7493	10.3638	9.98701	11.5069
151.085	67.002	0.752602	0.756275	0.752907	0.750688	0.749414	0.736487		15.2586	14.883	15.1608	14.611	14.844	14.7174		11.4837	11.2557	11.4147	10.9683	11.1243	10.8392		112.837	66.807	0.741394	0.732126	0.717043	0.713822	0.75487			14.6614	14.6754	14.4135	13.9766	15.1997			10.8699	10.7442	10.3351	9.97679	11.4738
151.291	67.097	0.75286	0.753565	0.750908	0.750871	0.749246	0.738453		15.223	14.8412	15.1664	14.5772	14.7991	14.645		11.4608	11.1838	11.3886	10.9456	11.0882	10.8146		113.042	66.897	0.740159	0.732278	0.71983	0.714871	0.752664			14.6229	14.6703	14.326	13.8974	15.1903			10.8232	10.7428	10.3123	9.93486	11.4332
151.497	67.187	0.754213	0.754777	0.752478	0.75173	0.748082	0.738499		15.135	14.804	15.1398	14.5337	14.7379	14.6003		11.415	11.1737	11.3924	10.9254	11.0252	10.7823		113.247	66.987	0.74045	0.732529	0.717866	0.71452	0.753208			14.5531	14.634	14.3621	13.8801	15.1517			10.7758	10.7199	10.3101	9.91758	11.4124
151.702	67.304	0.753987	0.755138	0.751881	0.751506	0.748897	0.738532		15.0968	14.7282	15.0748	14.5292	14.7012	14.577		11.3828	11.1219	11.3344	10.9188	11.0097	10.7656		113.453	67.108	0.741768	0.732429	0.718757	0.711968	0.75327			14.571	14.5868	14.3128	13.8799	15.0984			10.8083	10.6838	10.2875	9.88201	11.3732
151.908	67.364	0.757294	0.754429	0.754127	0.751465	0.752307	0.73769		15.032	14.7156	15.0825	14.4715	14.6816	14.5544		11.3837	11.1019	11.3741	10.8748	11.0451	10.7366		113.658	67.198	0.740795	0.732804	0.720011	0.714307	0.754977			14.5318	14.5641	14.2714	13.833	15.015			10.7651	10.6726	10.2756	9.88099	11.336
152.114	67.458	0.754115	0.754564	0.753224	0.751614	0.751294	0.738501		15.0428	14.666	15.0326	14.418	14.6137	14.4816		11.344	11.0665	11.323	10.8367	10.9792	10.6947		113.863	67.319	0.742838	0.730956	0.720994	0.713814	0.752927			14.4724	14.5208	14.2403	13.8204	14.9994			10.7506	10.6141	10.2672	9.86522	11.2935
152.32	67.579	0.755241	0.756678	0.753593	0.754211	0.749913	0.740193		14.9453	14.6256	15.0304	14.3313	14.5918	14.4743		11.2873	11.0669	11.3268	10.8089	10.9426	10.7138		114.068	67.409	0.743974	0.73518	0.721184	0.71403	0.753209			14.4129	14.47	14.1811	13.8026	14.9724			10.7229	10.6381	10.2272	9.85547	11.2773
152.526	67.695	0.754429	0.756984	0.753482	0.753508	0.750345	0.739651		14.9366	14.5673	14.9904	14.3376	14.5527	14.4376		11.2686	11.0272	11.295	10.8035	10.9196	10.6788		114.273	67.53	0.742451	0.734699	0.72083	0.714471	0.754471			14.4013	14.4662	14.1773	13.7679	14.8853			10.6923	10.6283	10.2194	9.83676	11.2305
152.732	67.816	0.754042	0.756539	0.751575	0.752408	0.750177	0.740503		14.9161	14.5156	14.9903	14.3107	14.5246	14.368		11.2474	10.9816	11.2663	10.7675	10.896	10.6395		114.478	67.62	0.743037	0.734352	0.721414	0.714847	0.754966			14.3673	14.4229	14.1717	13.7678	14.8582			10.6755	10.5914	10.2237	9.84189	11.2175
152.938	67.876	0.755794	0.757333	0.752624	0.75195	0.749303	0.742465		14.8609	14.4736	14.9137	14.2495	14.4728	14.3207		11.2318	10.9613	11.2244	10.7149	10.8445	10.6326		114.683	67.74	0.744149	0.736403	0.722063	0.714652	0.754264			14.304	14.3738	14.1394	13.7289	14.8509			10.6443	10.5849	10.2096	9.81142	11.2015
153.144	67.997	0.756256	0.756919	0.753796	0.753932	0.753206	0.740483		14.762	14.4331	14.9532	14.1893	14.3728	14.3286		11.1638	10.9247	11.2717	10.6978	10.8257	10.6101		114.889	67.771	0.742774	0.734911	0.722661	0.715439	0.755753			14.2667	14.3656	14.0882	13.694	14.785			10.5969	10.5574	10.181	9.79718	11.1738
153.35	68.091	0.755441	0.758453	0.752299	0.752577	0.751557	0.740559		14.7187	14.346	14.904	14.1733	14.3428	14.2936		11.1191	10.8808	11.2123	10.6665	10.7795	10.5853		115.094	67.921	0.742862	0.735655	0.721865	0.717917	0.756578			14.2402	14.3029	14.0712	13.6528	14.6909			10.5785	10.522	10.1575	9.80155	11.1148
153.556	68.208	0.757265	0.756964	0.754228	0.752741	0.7505	0.742843		14.692	14.3439	14.9013	14.0851	14.3352	14.2163		11.1258	10.8578	11.239	10.6024	10.7586	10.5605		115.3	68.012	0.745056	0.736951	0.723449	0.717824	0.75809			14.1936	14.2714	14.0602	13.6226	14.6497			10.575	10.5173	10.1718	9.77861	11.1058
153.762	68.328	0.755452	0.75735	0.753494	0.754825	0.753127	0.742607		14.6365	14.315	14.8643	14.0731	14.2769	14.1888		11.0572	10.8415	11.2002	10.6227	10.7523	10.5367		115.505	68.132	0.745407	0.736026	0.7242	0.715537	0.757051			14.1465	14.2583	14.0151	13.6163	14.5973			10.5449	10.4945	10.1497	9.743	11.0509
153.967	68.419	0.756997	0.756533	0.752972	0.753309	0.754085	0.74331		14.5809	14.2486	14.8774	14.0494	14.2302	14.1629		11.0377	10.7795	11.2022	10.5835	10.7308	10.5274		115.711	68.223	0.74574	0.737037	0.722635	0.719574	0.757714			14.1264	14.2038	13.9823	13.5762	14.5639			10.5346	10.4687	10.1041	9.76907	11.0353
154.173	68.513	0.757025	0.757353	0.752583	0.754861	0.752466	0.742826		14.5227	14.1925	14.8048	13.9545	14.1966	14.1304		10.9941	10.7488	11.1419	10.5337	10.6824	10.4965		115.916	68.343	0.744349	0.736033	0.724841	0.718178	0.757071			14.0934	14.2328	13.9762	13.5344	14.5305			10.4904	10.4758	10.1305	9.72009	11.0006
154.379	68.633	0.756225	0.759112	0.753589	0.753689	0.752826	0.744712		14.5456	14.0859	14.7366	13.9255	14.1448	14.0567		10.9998	10.6928	11.1054	10.4955	10.6486	10.4682		116.121	68.434	0.745392	0.739956	0.727418	0.715018	0.759328			14.0368	14.1127	13.9124	13.5496	14.4417			10.4629	10.4428	10.1201	9.68823	10.966
154.585	68.66	0.756703	0.758692	0.753968	0.754677	0.753589	0.74551		14.4622	14.1389	14.7196	13.8878	14.1134	13.9952		10.9436	10.7271	11.0981	10.4808	10.6357	10.4336		116.326	68.524	0.7478	0.740027	0.724359	0.718359	0.755469			13.9798	14.0845	13.8818	13.4701	14.4483			10.4541	10.4229	10.0554	9.67638	10.9152
154.791	68.781	0.758333	0.76047	0.755459	0.754982	0.75345	0.742086		14.3742	14.0361	14.6829	13.8193	14.0374	14.0341		10.9004	10.6741	11.0924	10.4333	10.5765	10.4146		116.532	68.648	0.747759	0.741354	0.724593	0.722041	0.756121			13.9631	14.037	13.8363	13.44	14.3602			10.441	10.4064	10.0257	9.70427	10.8581
154.997	68.871	0.758586	0.760637	0.756041	0.755686	0.757151	0.743121		14.3689	13.9936	14.6589	13.7885	14.0088	13.9853		10.9	10.6441	11.0828	10.4198	10.6068	10.3927		116.737	68.769	0.748358	0.739483	0.726738	0.720616	0.757995			13.9663	14.0226	13.78	13.4109	14.3139			10.4518	10.3695	10.0145	9.66411	10.8499
155.204	68.992	0.760608	0.761284	0.755075	0.756988	0.755974	0.747132		14.2577	13.9333	14.6075	13.7235	13.9364	13.9012		10.8445	10.6072	11.0298	10.3885	10.5355	10.386		116.942	68.829	0.750054	0.737485	0.727982	0.719789	0.757481			13.8581	14.0104	13.8073	13.3988	14.2881			10.3943	10.3325	10.0515	9.64432	10.823
155.41	69.112	0.758476	0.758125	0.755377	0.755949	0.757217	0.748382		14.2981	13.9106	14.5552	13.707	13.8783	13.8407		10.8448	10.5459	10.9947	10.3618	10.5089	10.3581		117.148	68.98	0.751266	0.73997	0.727361	0.718833	0.76116			13.8044	13.9949	13.7693	13.3432	14.1892			10.3708	10.3558	10.0153	9.59153	10.8002
155.616	69.267	0.759196	0.758859	0.756238	0.758298	0.755493	0.744366		14.1851	13.8664	14.5207	13.613	13.8315	13.8388		10.7693	10.5226	10.9811	10.3228	10.4496	10.3011		117.353	69.097	0.751356	0.740807	0.728019	0.721611	0.759917			13.7892	13.9427	13.7468	13.3313	14.1436			10.3606	10.3288	10.008	9.62005	10.7479
155.822	69.353	0.760244	0.760657	0.756297	0.755446	0.756653	0.748791		14.1236	13.8197	14.4327	13.5754	13.7963	13.7108		10.7374	10.512	10.9154	10.2555	10.439	10.2665		117.559	69.187	0.750489	0.741466	0.72836	0.721035	0.759295			13.7618	13.8461	13.679	13.2972	14.1225			10.328	10.2664	9.96326	9.58775	10.7231
156.028	69.444	0.760834	0.759551	0.757332	0.760141	0.75907	0.749245		14.105	13.7378	14.4184	13.5379	13.7623	13.7209		10.7316	10.4345	10.9195	10.2907	10.4466	10.2803		117.764	69.278	0.750007	0.744435	0.728954	0.722746	0.759465			13.7219	13.7944	13.6702	13.2559	14.0751			10.2915	10.269	9.96494	9.58066	10.6896
156.234	69.538	0.761316	0.760805	0.756964	0.758534	0.759272	0.747441		14.0342	13.711	14.3854	13.4684	13.7009	13.6544		10.6845	10.4314	10.8893	10.2163	10.4027	10.2058		117.969	69.372	0.75099	0.743837	0.730916	0.721896	0.758909			13.6427	13.7726	13.6571	13.2548	14.0025			10.2455	10.2446	9.98221	9.56859	10.6267
156.439	69.595	0.76161	0.761518	0.756677	0.763113	0.758729	0.748443		13.941	13.6366	14.3079	13.39	13.649	13.6645		10.6176	10.3845	10.8264	10.2181	10.3559	10.2271		118.175	69.459	0.751195	0.742365	0.731717	0.725088	0.75971			13.6344	13.7332	13.582	13.2107	13.9619			10.2421	10.1951	9.93818	9.57893	10.607
156.645	69.719	0.760362	0.760983	0.75777	0.758642	0.760393	0.749896		13.9196	13.6147	14.3053	13.4151	13.6026	13.6167		10.5839	10.3606	10.8402	10.1773	10.3433	10.2111		118.38	69.579	0.753038	0.743266	0.729805	0.724653	0.761999			13.5818	13.7099	13.5617	13.1611	13.8831			10.2276	10.1901	9.89741	9.53724	10.5789
156.852	69.839	0.761612	0.760348	0.762324	0.7594	0.760126	0.749755		13.8431	13.5527	14.2534	13.3636	13.5666	13.5322		10.5431	10.3048	10.8657	10.1483	10.3123	10.1458		118.585	69.67	0.755486	0.742737	0.730082	0.724861	0.760525			13.5249	13.6873	13.5437	13.1451	13.8768			10.2179	10.1661	9.88799	9.5284	10.5536
157.058	69.96	0.761515	0.762513	0.759772	0.758841	0.758616	0.750378		13.8537	13.5025	14.1947	13.3031	13.5079	13.538		10.5498	10.2958	10.7848	10.0949	10.2473	10.1586		118.79	69.76	0.753849	0.747533	0.728827	0.726003	0.761253			13.4578	13.5925	13.5408	13.1141	13.8073			10.1452	10.1609	9.86889	9.52088	10.5109
157.264	70.047	0.762657	0.763636	0.761603	0.761985	0.758929	0.752341		13.7369	13.4335	14.1498	13.1945	13.4222	13.4535		10.4765	10.2583	10.7765	10.054	10.1865	10.1216		118.996	69.851	0.753433	0.745075	0.732284	0.725027	0.762371			13.4504	13.5944	13.4827	13.0702	13.7536			10.134	10.1289	9.87316	9.47621	10.4853
157.47	70.167	0.761885	0.764198	0.761489	0.762189	0.76182	0.750564		13.7265	13.3858	14.0936	13.1728	13.4169	13.4166		10.458	10.2294	10.7321	10.0402	10.2212	10.07		119.202	70.005	0.753559	0.745743	0.731005	0.727387	0.76384			13.4015	13.5378	13.4466	13.0629	13.6888			10.0988	10.0957	9.82953	9.50181	10.456
157.676	70.292	0.761981	0.762114	0.762127	0.762176	0.758668	0.752517		13.6475	13.3213	14.0334	13.1275	13.3789	13.3827		10.3991	10.1524	10.6952	10.0055	10.1501	10.0707		119.407	70.126	0.756693	0.748269	0.732807	0.726775	0.761841			13.3263	13.518	13.4244	12.9901	13.6506			10.0839	10.1151	9.83747	9.44092	10.3996
157.882	70.352	0.764007	0.764057	0.761621	0.762164	0.763246	0.752607		13.5912	13.2858	14.018	13.0787	13.2816	13.3021		10.3838	10.1511	10.6764	9.9681	10.1371	10.0113		119.612	70.243	0.758591	0.748401	0.734056	0.727781	0.762812			13.2429	13.4682	13.3611	12.963	13.5903			10.0459	10.0796	9.80778	9.43425	10.3669
158.088	70.503	0.764645	0.764463	0.763064	0.761331	0.760543	0.754836		13.5508	13.2256	13.8919	13.0052	13.2387	13.2413		10.3616	10.1105	10.6004	9.90126	10.0686	9.99501		119.818	70.303	0.756811	0.749204	0.734648	0.72783	0.761708			13.2619	13.388	13.3044	12.9505	13.557			10.0367	10.0304	9.77404	9.42575	10.3265
158.294	70.594	0.765103	0.766531	0.762275	0.761395	0.762221	0.755854		13.4613	13.1476	13.8709	12.9708	13.1871	13.1992		10.2993	10.0781	10.5735	9.87588	10.0515	9.97666		120.023	70.397	0.758407	0.750427	0.737097	0.730599	0.765267			13.2118	13.3615	13.2893	12.8836	13.4451			10.0199	10.0269	9.79551	9.41273	10.2891
158.5	70.68	0.766555	0.768012	0.763897	0.763862	0.762609	0.756316		13.3906	13.1027	13.811	12.91	13.1277	13.1679		10.2646	10.063	10.5502	9.86144	10.0113	9.95911		120.228	70.514	0.758461	0.749803	0.738301	0.729256	0.766608			13.1375	13.3168	13.2327	12.8734	13.4164			9.96426	9.98497	9.76969	9.38797	10.2852
158.705	70.744	0.763593	0.767535	0.763685	0.765875	0.763957	0.756862		13.3938	13.0695	13.7616	12.8361	13.0487	13.1053		10.2274	10.0313	10.5095	9.83089	9.96865	9.91888		120.434	70.608	0.761744	0.750935	0.736084	0.730212	0.76722			13.0759	13.2687	13.2574	12.8581	13.3492			9.96047	9.96394	9.75859	9.38917	10.2418
158.912	70.865	0.765479	0.765566	0.764435	0.765871	0.763783	0.754913		13.3565	13.0053	13.6815	12.8045	13.0127	13.0656		10.2242	9.95642	10.4586	9.80659	9.9389	9.86342		120.639	70.695	0.759055	0.75277	0.735469	0.733106	0.766255			13.0501	13.2581	13.1736	12.7663	13.2916			9.90573	9.98033	9.68879	9.35905	10.1848
159.118	70.985	0.767474	0.765206	0.766416	0.764099	0.763198	0.75788		13.2775	12.9661	13.6527	12.7312	12.9769	13.0039		10.1901	9.92172	10.4636	9.72791	9.90397	9.85541		120.844	70.816	0.75993	0.753758	0.736559	0.732976	0.76775			13.0323	13.1672	13.1692	12.7438	13.2277			9.90363	9.92491	9.69991	9.34091	10.1556
159.324	71.133	0.767527	0.768259	0.763137	0.766224	0.765294	0.75927		13.219	12.8746	13.6023	12.6817	12.9046	12.9464		10.146	9.891	10.3804	9.71702	9.87578	9.82982		121.049	70.906	0.760623	0.752575	0.739371	0.732024	0.768744			12.9332	13.1555	13.1235	12.7333	13.1538			9.83729	9.9005	9.70313	9.32108	10.1119
159.53	71.197	0.768458	0.771574	0.7658	0.76768	0.764414	0.7559		13.1443	12.8172	13.5755	12.6567	12.8878	12.9277		10.1008	9.88939	10.3961	9.71626	9.8516	9.77203		121.255	70.997	0.761535	0.753353	0.739671	0.73276	0.767594			12.9327	13.0765	13.0186	12.7036	13.1498			9.8487	9.85123	9.62948	9.30866	10.0937
159.735	71.287	0.767534	0.771333	0.767977	0.764337	0.768692	0.758649		13.1564	12.8107	13.4412	12.6006	12.8115	12.8555		10.098	9.88131	10.3225	9.63114	9.84812	9.75284		121.46	71.091	0.759273	0.756086	0.740053	0.732651	0.769911			12.8872	13.0368	13.0372	12.6637	13.0886			9.78489	9.85694	9.64823	9.27807	10.077
159.941	71.374	0.771623	0.770689	0.769111	0.770321	0.767843	0.760085		13.0004	12.7196	13.4089	12.4923	12.7613	12.8127		10.0314	9.80285	10.313	9.62309	9.79868	9.73872		121.666	71.212	0.76218	0.756834	0.742895	0.735274	0.770268			12.7849	12.9745	12.9946	12.5961	13.0078			9.74438	9.81953	9.6536	9.2616	10.0195
160.148	71.525	0.768795	0.770978	0.766861	0.769526	0.767554	0.759362		12.9885	12.666	13.3867	12.4756	12.712	12.7791		9.98552	9.7652	10.2657	9.60032	9.75711	9.70399		121.871	71.328	0.763729	0.756067	0.74037	0.735011	0.767609			12.7388	12.9186	12.957	12.5864	12.9604			9.729	9.76734	9.59298	9.25112	9.9485
160.354	71.615	0.772105	0.771079	0.76783	0.766677	0.766369	0.76314		12.9577	12.6392	13.286	12.3795	12.6705	12.6711		10.0047	9.7458	10.2014	9.49107	9.71031	9.66981		122.077	71.423	0.764131	0.756269	0.745443	0.736504	0.77242			12.71	12.882	12.8629	12.564	12.9001			9.7121	9.74227	9.58856	9.25342	9.96428
160.56	71.706	0.769586	0.773087	0.769202	0.771092	0.76903	0.762913		12.9181	12.5342	13.2153	12.3374	12.5902	12.6423		9.94161	9.69002	10.1652	9.51327	9.68224	9.64499		122.282	71.513	0.763839	0.758627	0.742093	0.73843	0.770996			12.6418	12.855	12.8955	12.4746	12.8625			9.65627	9.75212	9.56965	9.21163	9.91693
160.766	71.8	0.771212	0.770063	0.771427	0.767168	0.772963	0.762922		12.818	12.5384	13.1943	12.2838	12.4989	12.6072		9.88539	9.65536	10.1784	9.42375	9.66119	9.61827		122.488	71.63	0.766621	0.762084	0.745716	0.741228	0.774551			12.5807	12.7509	12.8124	12.4419	12.7936			9.64463	9.71723	9.5544	9.22227	9.90928
160.972	71.887	0.774609	0.774001	0.770759	0.769441	0.771511	0.765984		12.7116	12.4198	13.1191	12.2791	12.4683	12.4982		9.84649	9.61293	10.1117	9.44802	9.61941	9.5734		122.693	71.721	0.766285	0.760729	0.745431	0.736496	0.77475			12.536	12.7446	12.8223	12.4186	12.7246			9.60617	9.69519	9.55818	9.14622	9.85836
161.178	72.011	0.77545	0.775136	0.769704	0.771343	0.773431	0.762127		12.6708	12.3819	13.0728	12.1728	12.3855	12.4884		9.82553	9.59765	10.0622	9.38941	9.57933	9.51777		122.898	71.841	0.764619	0.762713	0.745861	0.737909	0.773465			12.5256	12.6956	12.7296	12.3554	12.6881			9.57734	9.68312	9.49449	9.11717	9.81381
161.384	72.128	0.772899	0.777037	0.771438	0.772261	0.77029	0.765077		12.6512	12.3543	13.017	12.1655	12.4043	12.4569		9.77813	9.59978	10.0418	9.39491	9.5549	9.53052		123.104	71.932	0.766829	0.760695	0.744893	0.741234	0.773503			12.4811	12.641	12.741	12.3657	12.6488			9.57091	9.61599	9.49068	9.16587	9.78391
161.59	72.219	0.775701	0.774337	0.771323	0.771445	0.771434	0.765314		12.5706	12.3218	12.9886	12.1445	12.3524	12.3765		9.75101	9.5412	10.0184	9.36878	9.5291	9.47191		123.309	72.022	0.770746	0.762562	0.748577	0.741783	0.774697			12.3655	12.5868	12.6667	12.287	12.5597			9.53063	9.59819	9.482	9.11427	9.72996
161.796	72.309	0.77602	0.775174	0.772307	0.772238	0.775689	0.766865		12.5422	12.2457	12.9209	12.0857	12.2415	12.3388		9.73299	9.49256	9.97891	9.33302	9.49558	9.46217		123.514	72.113	0.769859	0.764121	0.746884	0.741681	0.776747			12.3258	12.5624	12.6333	12.2696	12.5058			9.48916	9.59918	9.43562	9.10014	9.71388
162.003	72.4	0.776956	0.775056	0.772018	0.772867	0.772862	0.769662		12.5159	12.1906	12.8687	12.0637	12.2076	12.2423		9.72426	9.44841	9.93489	9.32364	9.43483	9.42242		123.72	72.207	0.771127	0.76495	0.747174	0.741916	0.774027			12.2999	12.4472	12.6141	12.2185	12.4698			9.48476	9.52146	9.42492	9.06511	9.65194
162.209	72.521	0.774555	0.777419	0.77332	0.775475	0.774523	0.76882		12.4841	12.134	12.7934	12.0087	12.1636	12.2173		9.66963	9.43322	9.89342	9.31248	9.42101	9.3929		123.926	72.324	0.773911	0.763214	0.74773	0.743797	0.776139			12.2376	12.4627	12.579	12.1937	12.4226			9.47084	9.51171	9.40569	9.06962	9.6417
162.415	72.645	0.776453	0.779127	0.776007	0.776892	0.77476	0.769351		12.3895	12.0637	12.7642	11.988	12.1111	12.2075		9.61985	9.39913	9.90508	9.31339	9.38321	9.39181		124.132	72.475	0.77264	0.765972	0.749325	0.747491	0.7782			12.1775	12.3798	12.5179	12.0958	12.3633			9.40882	9.48258	9.37996	9.04148	9.62115
162.621	72.762	0.776397	0.778295	0.774644	0.775559	0.776035	0.769685		12.3232	12.0268	12.6888	11.9747	12.0527	12.128		9.56772	9.36036	9.82926	9.28711	9.35334	9.33476		124.337	72.6	0.774548	0.767614	0.750094	0.747999	0.780358			12.1116	12.3355	12.4822	12.1017	12.32			9.38099	9.46891	9.36281	9.05208	9.61401
162.828	72.856	0.776871	0.779761	0.774727	0.774411	0.777427	0.769861		12.2615	11.9727	12.6368	11.9156	12.0077	12.1125		9.52563	9.33588	9.79007	9.22759	9.33508	9.3249		124.542	72.66	0.775265	0.768521	0.751911	0.748496	0.781408			12.1006	12.3032	12.4365	12.0545	12.2554			9.38116	9.45529	9.35118	9.02271	9.57646
163.034	72.947	0.778573	0.780801	0.779173	0.777436	0.777959	0.772745		12.296	11.9211	12.5787	11.9012	11.9642	12.0278		9.57336	9.30803	9.80098	9.25238	9.30764	9.2944		124.748	72.777	0.773733	0.771133	0.754389	0.747208	0.781435			12.0158	12.2146	12.3614	11.9948	12.2069			9.29701	9.41908	9.32531	8.96263	9.53891
163.24	73.007	0.777755	0.780161	0.776527	0.778393	0.777691	0.774809		12.1637	11.8641	12.5719	11.8469	11.8801	11.955		9.4604	9.25592	9.76242	9.22154	9.23907	9.26281		124.953	72.871	0.779039	0.772869	0.752302	0.74857	0.781081			11.9279	12.1545	12.3644	11.9663	12.15			9.29234	9.39381	9.30178	8.95759	9.49016
163.446	73.128	0.781034	0.781287	0.777663	0.778903	0.780704	0.774213		12.1264	11.8288	12.4886	11.8129	11.8483	11.9206		9.4711	9.24171	9.71195	9.20108	9.25	9.2291		125.159	72.962	0.777454	0.771499	0.758195	0.75292	0.781781			11.903	12.1212	12.2545	11.8649	12.1286			9.25401	9.35147	9.29132	8.9333	9.48192
163.652	73.245	0.782469	0.782157	0.777833	0.777174	0.780738	0.775094		12.1145	11.7641	12.4592	11.7378	11.7876	11.8462		9.47923	9.20138	9.69115	9.12232	9.20306	9.18196		125.364	73.083	0.77812	0.769343	0.757166	0.752877	0.783052			11.9113	12.0782	12.2309	11.8975	12.0732			9.26844	9.29225	9.26084	8.95735	9.45393
163.859	73.37	0.780048	0.784658	0.778349	0.781742	0.780225	0.775371		12.0742	11.7166	12.3785	11.7069	11.7601	11.8008		9.41843	9.19351	9.63481	9.15174	9.17553	9.14998		125.57	73.169	0.779017	0.774436	0.758648	0.752066	0.782932			11.813	12.0051	12.2141	11.8471	12.0052			9.20257	9.2972	9.26624	8.90982	9.39924
164.065	73.456	0.780792	0.781134	0.777357	0.781819	0.77799	0.774609		12.0243	11.7028	12.3507	11.6477	11.7362	11.7826		9.38846	9.14146	9.60091	9.10642	9.13064	9.12688		125.775	73.23	0.778756	0.774775	0.757268	0.755414	0.781814			11.7784	11.9843	12.1546	11.7673	11.9645			9.17247	9.28513	9.20426	8.88915	9.35402
164.271	73.551	0.783227	0.784664	0.779543	0.782091	0.782017	0.776249		11.9334	11.6118	12.3062	11.6041	11.6829	11.6666		9.34653	9.11134	9.59325	9.07546	9.1362	9.05615		125.981	73.35	0.78218	0.77737	0.758667	0.75334	0.786396			11.7269	11.8833	12.1021	11.7388	11.8885			9.17251	9.23775	9.18146	8.84329	9.34906
164.478	73.671	0.784866	0.784382	0.782632	0.782317	0.782902	0.776583		11.8692	11.5383	12.2075	11.5429	11.6314	11.6652		9.31574	9.05047	9.55397	9.03018	9.10629	9.05901		126.187	73.475	0.781352	0.778002	0.761787	0.756711	0.783817			11.6598	11.8613	12.063	11.6817	11.8789			9.11043	9.22811	9.18947	8.83965	9.31086
164.684	73.762	0.784658	0.784758	0.782341	0.782945	0.784142	0.780185		11.8553	11.514	12.1846	11.5214	11.5767	11.6058		9.30238	9.03574	9.53248	9.02059	9.0778	9.05467		126.392	73.622	0.780661	0.778529	0.762377	0.760359	0.787691			11.6403	11.8074	12.0034	11.6277	11.82			9.08712	9.19241	9.15111	8.84124	9.31054
164.89	73.883	0.781413	0.785987	0.780477	0.783148	0.784895	0.779403		11.7873	11.4874	12.1712	11.4769	11.4993	11.5784		9.21079	9.02898	9.4993	8.98815	9.02572	9.02428		126.598	73.747	0.782824	0.777976	0.763812	0.756756	0.786427			11.555	11.7722	11.9776	11.634	11.7898			9.04556	9.15851	9.1486	8.80408	9.27184
165.096	73.973	0.786334	0.78648	0.782105	0.784572	0.781623	0.779395		11.7255	11.4464	12.0855	11.4108	11.4978	11.507		9.22014	9.00233	9.45209	8.95257	8.98693	8.96853		126.803	73.803	0.782169	0.778334	0.763938	0.761937	0.788109			11.5331	11.7136	11.8959	11.5605	11.7152			9.02086	9.11708	9.0877	8.80837	9.23285
165.303	74.06	0.784099	0.785925	0.78183	0.787335	0.784333	0.780737		11.7049	11.4015	12.0691	11.3622	11.4234	11.4813		9.17781	8.9607	9.43598	8.94587	8.95974	8.96388		127.009	73.894	0.787841	0.781449	0.765786	0.764489	0.787055			11.4568	11.6763	11.8599	11.4915	11.6788			9.02616	9.12443	9.08216	8.78512	9.19187
165.509	74.185	0.787311	0.788791	0.780255	0.78343	0.789556	0.78246		11.6562	11.3756	12.0074	11.376	11.3747	11.4048		9.17705	8.97296	9.36882	8.91229	8.98094	8.92379		127.214	74.015	0.784052	0.780064	0.767001	0.763089	0.788564			11.4558	11.6155	11.8181	11.4648	11.6403			8.98191	9.06081	9.06447	8.74869	9.17914
165.716	74.305	0.785836	0.788433	0.784015	0.786738	0.785687	0.782967		11.6356	11.3027	11.9817	11.26	11.3395	11.3813		9.14371	8.91141	9.39384	8.85871	8.90927	8.91119		127.419	74.135	0.789636	0.782238	0.765494	0.763385	0.790602			11.3403	11.5639	11.788	11.4214	11.5947			8.95474	9.04571	9.02361	8.7189	9.16682
165.922	74.396	0.788463	0.789463	0.785748	0.786393	0.785876	0.783808		11.5568	11.2423	11.9093	11.2461	11.2885	11.3237		9.11212	8.87536	9.35773	8.84386	8.87137	8.87563		127.625	74.2	0.786244	0.781777	0.769441	0.765071	0.790352			11.3602	11.5158	11.7051	11.3528	11.5549			8.93189	9.00282	9.00639	8.68572	9.13247
166.128	74.453	0.79137	0.792077	0.789393	0.788761	0.789563	0.784378		11.4748	11.1898	11.849	11.2174	11.2156	11.2839		9.08081	8.86319	9.35353	8.84785	8.85544	8.85088		127.831	74.317	0.790061	0.784141	0.771338	0.766151	0.789303			11.2988	11.4591	11.6786	11.3229	11.4886			8.92673	8.98557	9.00818	8.67504	9.06796
166.334	74.577	0.791619	0.791368	0.786916	0.788249	0.785846	0.784837		11.4965	11.1812	11.8018	11.1367	11.2434	11.2524		9.10088	8.84843	9.28699	8.77853	8.83554	8.8313		128.036	74.411	0.789468	0.783612	0.770682	0.766173	0.790438			11.2164	11.4183	11.6379	11.298	11.4913			8.85497	8.94753	8.96911	8.65625	9.08319
166.541	74.668	0.791228	0.792907	0.786955	0.790112	0.789529	0.786965		11.4618	11.126	11.7674	11.1291	11.158	11.202		9.06892	8.82185	9.26043	8.7932	8.80955	8.81561		128.241	74.498	0.788508	0.78813	0.771865	0.770832	0.789513			11.196	11.3802	11.6084	11.2118	11.4239			8.82817	8.96908	8.96009	8.64239	9.01929
166.747	74.785	0.789515	0.79379	0.787052	0.792585	0.789787	0.789449		11.434	11.0916	11.7257	11.0458	11.1313	11.1399		9.02727	8.80441	9.22878	8.7547	8.79139	8.79439		128.446	74.592	0.789011	0.786772	0.771429	0.769331	0.789261			11.205	11.3329	11.5419	11.1908	11.4255			8.84087	8.91645	8.90372	8.60944	9.01768
166.954	74.94	0.793049	0.791361	0.788249	0.788176	0.79155	0.788642		11.3258	11.0583	11.6932	11.0723	11.0919	11.1134		8.98192	8.75112	9.21716	8.7269	8.77978	8.76447		128.652	74.683	0.79404	0.78897	0.774675	0.772179	0.793031			11.1263	11.2829	11.4887	11.133	11.337			8.83471	8.90186	8.9	8.5967	8.99056
167.16	75.027	0.792046	0.797838	0.79121	0.790923	0.790254	0.788938		11.3438	10.9893	11.6221	10.9786	11.041	11.0732		8.98478	8.76765	9.19552	8.68321	8.72519	8.7361		128.858	74.8	0.792004	0.788827	0.778835	0.772234	0.793758			11.1061	11.2765	11.437	11.1013	11.3294			8.79609	8.89517	8.90753	8.57276	8.9928
167.366	75.121	0.793597	0.795403	0.790577	0.790455	0.792619	0.787202		11.3063	10.988	11.5742	10.9522	11.0154	11.0526		8.97267	8.73985	9.15027	8.65719	8.73104	8.70066		129.063	74.921	0.792022	0.788544	0.777737	0.772665	0.791811			11.044	11.2184	11.4086	11.0651	11.3064			8.74707	8.84618	8.87288	8.54965	8.95251
167.572	75.208	0.79224	0.792707	0.791211	0.794946	0.792578	0.791319		11.2371	10.9357	11.6022	10.895	10.9782	11.0082		8.90252	8.66884	9.17978	8.66097	8.70107	8.71103		129.269	75.041	0.792496	0.788976	0.776508	0.774087	0.795528			11.0267	11.17	11.3942	11.0298	11.2567			8.73864	8.8129	8.84766	8.53806	8.955
167.778	75.332	0.79318	0.794511	0.791965	0.793168	0.792727	0.790153		11.2098	10.9164	11.5195	10.8556	10.9609	10.9515		8.89136	8.67318	9.12308	8.61032	8.68896	8.65335		129.475	75.106	0.792896	0.791038	0.777837	0.778	0.792227			10.9905	11.1752	11.3043	10.9839	11.2189			8.71431	8.84	8.79288	8.54549	8.88793
167.984	75.423	0.793715	0.796665	0.792584	0.793844	0.790784	0.790672		11.2032	10.8826	11.4535	10.8063	10.9353	10.9513		8.89214	8.66977	9.07785	8.57851	8.64745	8.65886		129.68	75.223	0.795055	0.792417	0.779919	0.777077	0.793411			10.9201	11.0951	11.2909	10.9406	11.1867			8.68207	8.79195	8.80595	8.50166	8.87566
168.191	75.544	0.792958	0.795247	0.792114	0.795537	0.791404	0.792888		11.2201	10.8316	11.4268	10.7773	10.8951	10.8726		8.89706	8.6138	9.05135	8.57376	8.62246	8.62076		129.886	75.313	0.794989	0.792285	0.781435	0.775809	0.795154			10.8802	11.0578	11.2335	10.9011	11.1356			8.64963	8.76092	8.77827	8.45716	8.85448
168.396	75.604	0.794483	0.79619	0.792835	0.794315	0.792774	0.793202		11.1312	10.8059	11.4167	10.7465	10.8742	10.8506		8.84352	8.60352	9.05155	8.53612	8.62076	8.60668		130.091	75.404	0.794798	0.794219	0.780386	0.779145	0.792599			10.8826	11.0295	11.1773	10.855	11.1105			8.64946	8.75987	8.72259	8.45765	8.80618
168.603	75.695	0.795684	0.796894	0.792993	0.79366	0.795863	0.793518		11.1089	10.7994	11.3759	10.7335	10.7989	10.8169		8.83914	8.60599	9.02103	8.51877	8.59444	8.58345		130.297	75.494	0.796887	0.793406	0.780913	0.779518	0.797356			10.8435	11.0046	11.15	10.7975	11.1109			8.64105	8.73107	8.7072	8.41685	8.85932
168.81	75.782	0.794633	0.797662	0.793304	0.794339	0.796456	0.794178		11.092	10.7497	11.3365	10.6923	10.7729	10.7957		8.81407	8.57464	8.99327	8.49332	8.58015	8.57367		130.503	75.649	0.795744	0.794612	0.781937	0.782933	0.796892			10.8034	10.9155	11.1214	10.7645	11.0446			8.5967	8.67358	8.69623	8.42786	8.80134
169.016	75.903	0.796259	0.797441	0.794399	0.797233	0.797098	0.793072		11.0262	10.7349	11.3362	10.6549	10.7573	10.7567		8.77968	8.56042	9.00544	8.49444	8.5746	8.53086		130.709	75.77	0.796989	0.797176	0.783422	0.785514	0.794617			10.7418	10.8806	11.0786	10.6875	11.0298			8.56112	8.67379	8.67926	8.3952	8.76445
169.223	76.058	0.795712	0.79733	0.795777	0.79793	0.796336	0.796526		11.014	10.7196	11.2748	10.6112	10.7206	10.6969		8.76397	8.54708	8.97225	8.467	8.5372	8.52039		130.914	75.827	0.796453	0.796715	0.784482	0.78208	0.796555			10.756	10.8755	10.9988	10.6916	10.9901			8.56663	8.6647	8.62839	8.36172	8.7542
169.429	76.175	0.797643	0.798444	0.79626	0.795743	0.798874	0.796643		10.9739	10.6749	11.3075	10.61	10.6722	10.6612		8.75328	8.52334	9.0037	8.44281	8.52574	8.4932		131.12	75.948	0.800575	0.796609	0.785973	0.785617	0.797159			10.6916	10.8694	10.9881	10.6171	10.9603			8.55944	8.65867	8.63631	8.34097	8.73713
169.635	76.265	0.796418	0.799094	0.79459	0.799053	0.798691	0.796157		10.9869	10.6566	11.2188	10.5537	10.6717	10.649		8.75015	8.51559	8.91432	8.43296	8.52339	8.47824		131.325	76.069	0.796355	0.797797	0.787237	0.786575	0.797939			10.662	10.7915	10.9359	10.6241	10.9474			8.49076	8.60943	8.60914	8.35668	8.73532
169.841	76.326	0.79461	0.799645	0.797172	0.797996	0.79871	0.795575		10.9716	10.6062	11.1673	10.5417	10.6109	10.6296		8.71813	8.48122	8.90225	8.41224	8.47503	8.45661		131.531	76.129	0.796363	0.797539	0.78692	0.789105	0.796351			10.6369	10.7829	10.9123	10.5584	10.8852			8.47084	8.59976	8.58708	8.33172	8.66844
170.048	76.447	0.796905	0.801247	0.796497	0.799942	0.794897	0.794498		10.9182	10.5615	11.1821	10.4894	10.6136	10.6023		8.70078	8.46238	8.90653	8.39094	8.43668	8.42352		131.737	76.22	0.800911	0.79585	0.790874	0.786463	0.797151			10.5966	10.7624	10.8662	10.5324	10.9216			8.48697	8.56523	8.59382	8.28338	8.70619
170.254	76.571	0.793858	0.798235	0.799622	0.801207	0.801314	0.79344		10.8907	10.5612	11.1115	10.4784	10.5706	10.6133		8.64571	8.43032	8.885	8.39537	8.47039	8.42102		131.943	76.371	0.802151	0.799749	0.787794	0.789168	0.799566			10.5782	10.7064	10.8548	10.4736	10.8631			8.48534	8.5624	8.55135	8.2654	8.68581
170.461	76.662	0.798512	0.798946	0.797583	0.79768	0.800952	0.797905		10.8085	10.5117	11.1053	10.446	10.5428	10.5613		8.63074	8.39828	8.85744	8.33253	8.44425	8.42695		132.148	76.492	0.799133	0.798867	0.787471	0.793522	0.799644			10.5485	10.6729	10.7936	10.4156	10.8111			8.42962	8.52619	8.49962	8.26504	8.64504
170.667	76.722	0.799061	0.803414	0.798165	0.796417	0.798455	0.79995		10.8359	10.4954	11.0813	10.4677	10.5314	10.506		8.65856	8.43215	8.84467	8.33668	8.40883	8.40425		132.354	76.586	0.802735	0.8016	0.792046	0.792048	0.801637			10.5496	10.6346	10.7441	10.4295	10.812			8.46854	8.52467	8.50982	8.26062	8.66727
170.874	76.843	0.806366	0.809298	0.804757	0.803469	0.804664	0.801989		10.7657	10.4802	11.059	10.3985	10.5171	10.4882		8.6811	8.48157	8.89981	8.35491	8.46275	8.4114		132.559	76.677	0.802665	0.799553	0.791372	0.788095	0.800547			10.4905	10.6178	10.7023	10.4112	10.8037			8.42032	8.48949	8.4695	8.20503	8.64885
171.08	76.904	0.799348	0.801504	0.800139	0.800125	0.799502	0.797333		10.7365	10.4603	10.993	10.3724	10.4784	10.4546		8.58223	8.38399	8.79589	8.29922	8.37748	8.33576		132.765	76.824	0.801735	0.801736	0.789979	0.791955	0.801899			10.4591	10.5729	10.6942	10.3501	10.7482			8.38544	8.4767	8.44822	8.19684	8.61896
171.287	77.085	0.798235	0.799975	0.796236	0.798404	0.796592	0.797084		10.7324	10.4151	11.0246	10.3457	10.4833	10.4561		8.56698	8.33186	8.77815	8.26008	8.35088	8.33436		132.97	76.915	0.803116	0.802526	0.795263	0.794505	0.80091			10.4237	10.5428	10.6433	10.3307	10.7131			8.37147	8.46088	8.46424	8.20781	8.58023
171.493	77.172	0.796793	0.800519	0.800954	0.797828	0.8016	0.798113		10.7335	10.4322	10.985	10.3616	10.4279	10.4035		8.55235	8.35115	8.79848	8.26674	8.359	8.3032		133.176	77.005	0.802684	0.80172	0.794272	0.792746	0.802004			10.3937	10.5293	10.6158	10.3094	10.6931			8.34288	8.44152	8.4318	8.17274	8.57594
171.699	77.293	0.802058	0.799935	0.798748	0.800231	0.798955	0.795977		10.6442	10.3838	10.9578	10.3115	10.4244	10.4184		8.53727	8.30636	8.75255	8.25157	8.32866	8.29278		133.382	77.126	0.802127	0.801767	0.794063	0.79549	0.801509			10.4159	10.5116	10.5686	10.2593	10.6909			8.35491	8.42782	8.39214	8.16121	8.56887
171.905	77.357	0.798059	0.801467	0.800188	0.800606	0.802103	0.801888		10.6895	10.3553	10.9316	10.2957	10.3946	10.3517		8.53084	8.29939	8.74733	8.24282	8.33756	8.30092		133.587	77.187	0.804001	0.800982	0.794894	0.799812	0.799419			10.3458	10.4857	10.5722	10.2027	10.6605			8.31801	8.39884	8.40375	8.16028	8.52223
172.112	77.478	0.804371	0.801813	0.801051	0.802326	0.798395	0.80127		10.6082	10.3377	10.9143	10.2432	10.3984	10.3406		8.53289	8.28889	8.74292	8.21837	8.30206	8.28558		133.792	77.281	0.802307	0.806121	0.795008	0.796698	0.798915			10.3505	10.4499	10.5513	10.2224	10.6341			8.30425	8.42386	8.38833	8.14419	8.49576
172.318	77.538	0.800735	0.803443	0.802108	0.801573	0.797977	0.802202		10.6337	10.3035	10.876	10.223	10.3696	10.3096		8.5148	8.27827	8.72372	8.19446	8.27467	8.27036		133.998	77.402	0.803022	0.802396	0.794962	0.795697	0.800797			10.3292	10.4375	10.5091	10.1625	10.6153			8.29455	8.37497	8.35432	8.0863	8.5007
172.525	77.659	0.802185	0.802905	0.801717	0.801539	0.80155	0.799903		10.5936	10.2764	10.8177	10.2037	10.3118	10.277		8.49802	8.25102	8.67273	8.17866	8.26541	8.22061		134.204	77.489	0.801701	0.803479	0.797153	0.796223	0.800897			10.3138	10.3951	10.4618	10.1778	10.6151			8.2686	8.35227	8.33968	8.10382	8.50161
172.731	77.78	0.80179	0.801665	0.802483	0.802808	0.800462	0.802019		10.5407	10.2443	10.8319	10.1757	10.3069	10.2754		8.4514	8.2125	8.69246	8.16914	8.25031	8.24107		134.409	77.58	0.804435	0.803125	0.80007	0.795315	0.802819			10.2503	10.3721	10.4272	10.1219	10.5497			8.2457	8.33006	8.34249	8.05009	8.46948
172.938	77.932	0.800494	0.802164	0.801967	0.802456	0.79921	0.801711		10.5267	10.2334	10.8332	10.1649	10.2858	10.2421		8.4266	8.20885	8.68788	8.15692	8.22051	8.21123		134.615	77.67	0.804692	0.804922	0.79962	0.79621	0.802137			10.2226	10.3675	10.3949	10.101	10.5652			8.22604	8.34503	8.31195	8.04249	8.47476
173.145	78.022	0.803634	0.806378	0.801394	0.801682	0.802762	0.802879		10.4868	10.2405	10.7842	10.138	10.2426	10.1919		8.42758	8.25775	8.64239	8.12741	8.22234	8.18286		134.82	77.791	0.804306	0.804138	0.799799	0.797821	0.799472			10.2135	10.333	10.3544	10.071	10.5319			8.2148	8.30919	8.28143	8.03487	8.41994
173.351	78.109	0.801993	0.80215	0.801632	0.798422	0.801569	0.798016		10.4974	10.172	10.7804	10.1162	10.2145	10.2066		8.41887	8.15947	8.64188	8.07701	8.18764	8.14501		135.026	77.916	0.804283	0.805339	0.800554	0.798307	0.803894			10.2073	10.2906	10.35	10.0532	10.5015			8.20957	8.28739	8.28573	8.02558	8.44206
173.557	78.234	0.801097	0.806545	0.801225	0.80248	0.802904	0.801382		10.4499	10.1228	10.7543	10.1062	10.2069	10.1528		8.37139	8.16449	8.61659	8.11001	8.19517	8.13629		135.232	78.007	0.8033	0.804195	0.801879	0.799061	0.804023			10.1686	10.2981	10.3402	10.0176	10.4483			8.1684	8.28165	8.29155	8.00464	8.40065
173.763	78.264	0.799609	0.802069	0.803727	0.803452	0.801416	0.801534		10.427	10.1486	10.7043	10.0833	10.1721	10.1201		8.33752	8.13986	8.60335	8.10141	8.15205	8.11162		135.438	78.094	0.80323	0.801393	0.800966	0.79707	0.802507			10.1616	10.2627	10.3099	10.032	10.4487			8.16207	8.22447	8.25792	7.99623	8.38513
173.97	78.385	0.802799	0.803967	0.804132	0.804605	0.801938	0.801098		10.4355	10.1138	10.698	10.0429	10.1804	10.1316		8.37763	8.1312	8.6026	8.08057	8.16404	8.1164		135.643	78.218	0.803534	0.804804	0.79795	0.799717	0.80269			10.1648	10.243	10.2936	9.97691	10.4068			8.16779	8.24361	8.21375	7.97871	8.35343
174.177	78.506	0.80285	0.806303	0.804963	0.803666	0.803513	0.800241		10.3863	10.0989	10.6543	10.0336	10.1306	10.1041		8.3386	8.1428	8.57633	8.06367	8.14008	8.08573		135.849	78.279	0.805274	0.806347	0.79963	0.802716	0.802278			10.1137	10.2061	10.2666	9.92926	10.4081			8.14433	8.2297	8.20949	7.97038	8.35019
174.383	78.627	0.801751	0.807636	0.801871	0.804856	0.803441	0.799818		10.3633	10.0763	10.6742	10.0286	10.1381	10.0834		8.30881	8.13795	8.55937	8.07155	8.14535	8.06488		136.055	78.4	0.803724	0.806559	0.79988	0.802403	0.803565			10.0725	10.197	10.2659	9.92441	10.3773			8.09548	8.22445	8.21147	7.96337	8.33885
174.59	78.744	0.803929	0.80588	0.802247	0.801771	0.805822	0.803703		10.3336	10.0252	10.6348	9.97104	10.0612	10.0471		8.30749	8.0791	8.53176	7.99449	8.10754	8.07484		136.26	78.547	0.80618	0.805919	0.802099	0.799906	0.805551			10.0676	10.1917	10.2184	9.88737	10.3483			8.11626	8.21368	8.19618	7.90896	8.33609
174.796	78.838	0.803924	0.806972	0.803366	0.80171	0.801443	0.801945		10.3038	9.99434	10.6019	9.96812	10.0801	10.0481		8.28347	8.06515	8.51725	7.99155	8.07865	8.05803		136.466	78.642	0.803112	0.804352	0.802142	0.800472	0.803671			10.0664	10.1594	10.1789	9.87725	10.326			8.08446	8.17172	8.16496	7.90646	8.29875
175.002	78.929	0.802969	0.806377	0.806255	0.803497	0.804173	0.80251		10.3464	10.0204	10.5644	9.92984	10.0411	10.021		8.30783	8.08025	8.51764	7.9786	8.07476	8.04199		136.672	78.732	0.805847	0.803824	0.800779	0.802182	0.804922			10.0271	10.1379	10.1501	9.8667	10.3043			8.08027	8.14907	8.12801	7.91489	8.29416
175.208	79.05	0.80518	0.806385	0.803248	0.802171	0.805598	0.801334		10.2641	9.9994	10.5523	9.91882	10.0333	10.0448		8.26448	8.06336	8.47613	7.95658	8.08284	8.04923		136.877	78.823	0.806196	0.805975	0.802429	0.802867	0.805141			10.0051	10.1171	10.1404	9.82741	10.2844			8.06607	8.15413	8.13695	7.8901	8.28036
175.415	79.141	0.800281	0.807103	0.803032	0.804881	0.804336	0.803973		10.2681	9.94564	10.5451	9.91293	9.99136	9.9805		8.21737	8.02716	8.46806	7.97873	8.03641	8.02405		137.083	78.883	0.807202	0.806166	0.802275	0.802153	0.804259			9.97648	10.1258	10.1116	9.81905	10.2802			8.05304	8.16305	8.1123	7.87638	8.26797
175.621	79.228	0.803427	0.804757	0.805932	0.804891	0.805507	0.804413		10.2388	9.95127	10.4767	9.88945	9.95824	9.93935		8.22611	8.00836	8.44351	7.95993	8.02143	7.99534		137.289	79.035	0.806729	0.806479	0.806379	0.802304	0.805463			9.92813	10.0675	10.1028	9.8073	10.2475			8.00931	8.11926	8.14672	7.86844	8.25399
175.828	79.319	0.805172	0.802791	0.803298	0.802762	0.801185	0.80464		10.2536	9.92708	10.5181	9.86296	9.98713	9.92242		8.25592	7.96936	8.44916	7.91761	8.00154	7.98397		137.495	79.156	0.804676	0.805238	0.805106	0.804316	0.803389			9.94484	10.0632	10.0969	9.76254	10.2412			8.00237	8.1033	8.12911	7.85217	8.22765
176.035	79.413	0.804858	0.804314	0.803552	0.806261	0.804546	0.804257		10.223	9.93562	10.4658	9.82858	9.95082	9.91245		8.22806	7.99136	8.40984	7.9244	8.00589	7.97215		137.7	79.247	0.807449	0.805228	0.8068	0.803196	0.806427			9.89605	10.0552	10.0682	9.73778	10.1908			7.99056	8.09676	8.123	7.82134	8.21814
176.242	79.534	0.804908	0.80453	0.804607	0.80372	0.802101	0.800929		10.1601	9.87703	10.4572	9.82038	9.93113	9.91206		8.17792	7.94637	8.41395	7.89283	7.96576	7.93886		137.906	79.364	0.804944	0.810249	0.801174	0.802581	0.806254			9.90564	10.002	10.0449	9.74062	10.1746			7.97349	8.10407	8.04774	7.81764	8.20332
176.449	79.655	0.804209	0.802326	0.806021	0.805221	0.810004	0.803447		10.1594	9.88503	10.4446	9.78433	9.85322	9.85839		8.17029	7.93102	8.41853	7.87855	7.98115	7.9207		138.112	79.455	0.805716	0.804867	0.803916	0.805175	0.805861			9.89801	10.0206	10.0159	9.69999	10.1566			7.97498	8.06522	8.0519	7.81019	8.1848
176.655	79.803	0.804179	0.804696	0.807172	0.805595	0.806117	0.801878		10.1215	9.86791	10.4081	9.76925	9.87001	9.83165		8.13949	7.94067	8.40115	7.87006	7.95638	7.88379		138.318	79.549	0.804837	0.807414	0.805382	0.801751	0.803614			9.8734	9.94818	10.0005	9.70958	10.1524			7.94647	8.0323	8.05424	7.78466	8.15863
176.861	79.897	0.803949	0.805955	0.805917	0.806604	0.804931	0.805162		10.1244	9.83117	10.3877	9.74455	9.86736	9.82839		8.1395	7.92347	8.37166	7.86	7.94255	7.91345		138.523	79.64	0.808081	0.806695	0.803467	0.805756	0.804424			9.8277	9.93546	9.99156	9.69333	10.1472			7.94158	8.01488	8.02788	7.81046	8.16268
177.068	79.958	0.803977	0.808385	0.80534	0.805421	0.804711	0.803995		10.0906	9.76185	10.3705	9.75345	9.85409	9.81315		8.11258	7.89133	8.35178	7.85564	7.9297	7.88972		138.729	79.761	0.807855	0.808876	0.804045	0.803067	0.802712			9.81283	9.93041	9.94697	9.65953	10.0963			7.92735	8.03247	7.99782	7.75725	8.10443
177.274	80.079	0.804684	0.809337	0.803109	0.806335	0.803728	0.804904		10.06	9.73282	10.3805	9.72411	9.81386	9.79034		8.09508	7.87713	8.33671	7.84089	7.88768	7.88029		138.935	79.848	0.807364	0.809306	0.804524	0.804063	0.805			9.82534	9.90607	9.92205	9.63569	10.0895			7.93263	8.01705	7.98253	7.74771	8.12207
177.48	80.17	0.804766	0.806245	0.809033	0.80697	0.80731	0.803332		10.0601	9.73073	10.3175	9.67349	9.78291	9.76442		8.09605	7.84535	8.34719	7.80621	7.89784	7.84407		139.14	79.938	0.807835	0.806468	0.804894	0.803456	0.80249			9.76186	9.91107	9.91581	9.59117	10.0871			7.88597	7.99296	7.98118	7.70608	8.09482
177.687	80.23	0.806758	0.807137	0.805447	0.80617	0.807032	0.803654		10.0405	9.73081	10.3227	9.65819	9.78573	9.74721		8.10029	7.8541	8.31441	7.78614	7.8974	7.83338		139.346	80.059	0.805392	0.803881	0.803997	0.804488	0.803625			9.74559	9.86644	9.93744	9.58748	10.0555			7.84902	7.93144	7.98968	7.71302	8.08088
177.893	80.381	0.807472	0.80737	0.809241	0.807614	0.804182	0.804417		9.99579	9.71675	10.2693	9.6593	9.75998	9.73496		8.07133	7.84502	8.31035	7.80099	7.8488	7.83096		139.552	80.15	0.809395	0.804659	0.804742	0.806849	0.802873			9.70905	9.8595	9.87867	9.54385	10.0432			7.85845	7.93354	7.94978	7.70044	8.06345
178.1	80.472	0.806382	0.805623	0.809484	0.806601	0.805356	0.804392		9.95846	9.68382	10.2788	9.64518	9.7336	9.69232		8.03032	7.80151	8.32055	7.77982	7.83901	7.79642		139.758	80.275	0.808822	0.807169	0.805685	0.805319	0.806897			9.70287	9.83592	9.8504	9.53913	9.99924			7.8479	7.93925	7.93632	7.68204	8.06836
178.307	80.563	0.805839	0.80998	0.808451	0.80661	0.804312	0.805455		9.99986	9.66123	10.2361	9.63325	9.7346	9.68519		8.05827	7.8254	8.27538	7.77028	7.82966	7.80099		139.963	80.366	0.80798	0.80791	0.807153	0.804798	0.807007			9.66667	9.81027	9.82665	9.51285	9.97827			7.81047	7.92582	7.93161	7.65592	8.05253
178.514	80.684	0.808472	0.80727	0.805323	0.808229	0.805707	0.805769		9.95133	9.63526	10.2079	9.60346	9.71496	9.64625		8.04537	7.77826	8.22065	7.76179	7.82741	7.77265		140.169	80.426	0.811686	0.807228	0.80581	0.808475	0.804637			9.62395	9.76029	9.81391	9.48192	9.96821			7.81163	7.87878	7.90815	7.66589	8.02079
178.72	80.805	0.809085	0.806342	0.806258	0.806665	0.803687	0.805886		9.89914	9.63736	10.2351	9.56721	9.66987	9.62468		8.00925	7.77101	8.25213	7.71754	7.77155	7.7564		140.375	80.578	0.808896	0.805349	0.804726	0.804128	0.804644			9.63099	9.75897	9.80326	9.48461	9.94502			7.79047	7.85938	7.88894	7.62684	8.0022
178.926	80.896	0.806464	0.809137	0.805092	0.80665	0.80638	0.806697		9.88356	9.59793	10.2211	9.56047	9.65989	9.59132		7.97073	7.76603	8.22893	7.71196	7.78954	7.73729		140.581	80.699	0.810462	0.807578	0.804227	0.807179	0.806848			9.62618	9.75992	9.76042	9.47818	9.92844			7.80166	7.88189	7.8496	7.65059	8.01075
179.133	80.986	0.809599	0.808877	0.807362	0.806677	0.808278	0.803583		9.85019	9.5908	10.1954	9.5344	9.60023	9.61018		7.97471	7.75778	8.2314	7.69118	7.75966	7.72258		140.787	80.786	0.809409	0.806135	0.805913	0.805638	0.807512			9.58954	9.72646	9.75882	9.44252	9.89243			7.76186	7.84084	7.86476	7.60725	7.98825
179.34	81.107	0.808238	0.81096	0.80634	0.806262	0.807708	0.804841		9.87651	9.55362	10.1957	9.54767	9.61654	9.581		7.98257	7.7476	8.22119	7.69793	7.76735	7.71118		140.993	80.91	0.805934	0.811426	0.807208	0.807484	0.805171			9.60351	9.66646	9.71767	9.41345	9.85			7.7398	7.84362	7.84418	7.60121	7.93093
179.546	81.198	0.807536	0.80881	0.809806	0.810587	0.808061	0.805606		9.79707	9.5523	10.2196	9.47992	9.57389	9.54525		7.91149	7.72599	8.27587	7.6843	7.73629	7.68971		141.198	80.967	0.807955	0.808421	0.808793	0.809596	0.805265			9.57516	9.68189	9.68516	9.39728	9.86985			7.7363	7.82705	7.83329	7.608	7.94785
179.752	81.289	0.810098	0.811248	0.807491	0.8081	0.805951	0.806083		9.80959	9.52386	10.2093	9.45379	9.58022	9.52086		7.94672	7.72621	8.24395	7.63961	7.72119	7.67461		141.404	81.092	0.811522	0.809348	0.810136	0.810093	0.805965			9.53639	9.66782	9.68725	9.35773	9.80579			7.73899	7.82463	7.84799	7.58063	7.90312
179.959	81.41	0.807702	0.809863	0.808292	0.806647	0.804626	0.805884		9.77577	9.50853	10.2195	9.47055	9.58915	9.51524		7.89591	7.70061	8.26035	7.63939	7.71568	7.66818		141.61	81.213	0.810351	0.811612	0.808416	0.808543	0.807027			9.51829	9.63041	9.65335	9.34124	9.82513			7.71316	7.81616	7.80392	7.5528	7.92914
180.166	81.501	0.806208	0.811142	0.806304	0.806762	0.805751	0.805345		9.79243	9.48846	10.1876	9.4406	9.5375	9.48917		7.89473	7.69649	8.21432	7.61632	7.68485	7.64206		141.816	81.304	0.810109	0.808087	0.80928	0.808575	0.806763			9.47785	9.6326	9.6206	9.35645	9.82358			7.6781	7.78398	7.78576	7.56539	7.9253
180.372	81.592	0.807288	0.811584	0.80811	0.806992	0.8066	0.806516		9.74727	9.4525	10.1253	9.43269	9.50406	9.49408		7.86886	7.6715	8.18238	7.61211	7.66597	7.65712		142.022	81.395	0.810505	0.808531	0.807306	0.801907	0.810951			9.49966	9.60675	9.59712	9.33421	9.75721			7.69953	7.76736	7.74781	7.48517	7.91262
180.579	81.743	0.810753	0.811363	0.807769	0.809358	0.805302	0.807382		9.70685	9.42924	9.95257	9.38231	9.47704	9.44879		7.86986	7.65053	8.03938	7.59365	7.63188	7.62878		142.228	81.516	0.809329	0.806512	0.812201	0.807846	0.807537			9.45733	9.58482	9.58923	9.30056	9.73055			7.65409	7.73027	7.78838	7.51342	7.85777
180.786	81.834	0.806816	0.811233	0.809065	0.807773	0.809881	0.808187		9.71843	9.40646	9.71329	9.39348	9.45812	9.4294		7.84099	7.63083	7.85868	7.5878	7.65995	7.62072		142.433	81.576	0.80809	0.814388	0.808922	0.806418	0.809147			9.45074	9.53731	9.58007	9.28731	9.70928			7.63705	7.76707	7.74953	7.48945	7.85623
180.993	81.925	0.807172	0.806851	0.808201	0.809962	0.806344	0.805139		9.70129	9.40838	9.53962	9.3702	9.45198	9.42023		7.83061	7.59116	7.70993	7.58951	7.62155	7.5846		142.639	81.697	0.811716	0.812489	0.807901	0.808556	0.809337			9.39712	9.53041	9.53538	9.27661	9.70208			7.62779	7.74336	7.70364	7.50066	7.85225
181.199	82.016	0.807641	0.809314	0.813066	0.806798	0.808003	0.807279		9.68531	9.38617	9.35483	9.36253	9.4349	9.37264		7.82226	7.59635	7.60609	7.55367	7.62342	7.56634		142.845	81.849	0.809538	0.811578	0.810269	0.807759	0.806595			9.4288	9.50751	9.53438	9.22863	9.69966			7.63297	7.71608	7.72541	7.45451	7.8237
181.406	82.137	0.808678	0.806624	0.809261	0.808415	0.808734	0.805208		9.63135	9.3664	9.36423	9.30282	9.41462	9.38178		7.78866	7.55516	7.57811	7.52053	7.61392	7.55428		143.051	81.94	0.809636	0.812735	0.810104	0.809436	0.808732			9.3983	9.49426	9.53464	9.21934	9.66926			7.6092	7.71632	7.72406	7.46247	7.81984
181.612	82.258	0.808416	0.810391	0.805158	0.807863	0.806506	0.806699		9.60146	9.34621	9.4307	9.33092	9.39335	9.35876		7.76198	7.57408	7.59321	7.5381	7.57579	7.5497		143.257	82.03	0.808272	0.810423	0.806376	0.807633	0.809723			9.36794	9.47056	9.53438	9.2133	9.65031			7.57184	7.67515	7.68829	7.44097	7.81408
181.819	82.318	0.808646	0.81227	0.806527	0.807841	0.808488	0.808594		9.58909	9.33044	9.64767	9.30258	9.39224	9.33498		7.75418	7.57884	7.7811	7.515	7.59351	7.54821		143.462	82.152	0.809393	0.809861	0.810546	0.811423	0.809132			9.36504	9.47192	9.47275	9.16982	9.64471			7.58	7.67094	7.6781	7.4406	7.80384
182.026	82.44	0.807933	0.810556	0.809416	0.807745	0.807361	0.809198		9.59197	9.29178	9.79161	9.26638	9.37799	9.33828		7.74967	7.53151	7.92549	7.48487	7.57143	7.55652		143.668	82.212	0.809069	0.810214	0.80913	0.809516	0.806867			9.33038	9.44414	9.47798	9.1724	9.63269			7.54892	7.65177	7.66892	7.42521	7.7723
182.232	82.526	0.808764	0.809286	0.805888	0.80396	0.806449	0.807625		9.55002	9.27688	10.0054	9.2809	9.34277	9.29117		7.72371	7.50765	8.06319	7.46147	7.53447	7.50378		143.874	82.303	0.810969	0.810515	0.809103	0.809735	0.810388			9.30992	9.41918	9.46209	9.13698	9.61684			7.55005	7.63439	7.6558	7.39853	7.79338
182.439	82.651	0.811895	0.810314	0.808539	0.80766	0.808839	0.809101		9.50163	9.261	10.0087	9.24324	9.31556	9.24513		7.71433	7.50432	8.09244	7.46539	7.53479	7.48024		144.08	82.424	0.809766	0.80872	0.808611	0.806306	0.808037			9.26819	9.41215	9.42757	9.1405	9.57014			7.50506	7.61179	7.62323	7.37004	7.73303
182.646	82.742	0.807644	0.811834	0.806073	0.810633	0.807368	0.806838		9.53242	9.24455	10.0611	9.22006	9.31745	9.26122		7.6988	7.50504	8.11	7.47408	7.52261	7.47231		144.286	82.545	0.809393	0.812339	0.806843	0.806926	0.809513			9.25062	9.36471	9.43673	9.10759	9.54836			7.48739	7.60732	7.61396	7.34915	7.72953
182.853	82.863	0.807106	0.809206	0.80686	0.809059	0.810198	0.806254		9.50543	9.23759	10.0658	9.20314	9.29036	9.24786		7.67189	7.47512	8.12165	7.44588	7.52703	7.45613		144.491	82.636	0.812403	0.809086	0.808841	0.809835	0.808009			9.25481	9.36878	9.40141	9.09078	9.53907			7.51864	7.58015	7.60424	7.36203	7.70765
183.059	83.015	0.810385	0.811228	0.812578	0.809486	0.806079	0.810283		9.44966	9.19873	10.0294	9.1888	9.26458	9.18704		7.65787	7.46227	8.14965	7.4382	7.46798	7.4441		144.697	82.757	0.809044	0.813466	0.809835	0.810081	0.807682			9.2499	9.32787	9.37938	9.09293	9.5314			7.48358	7.5879	7.59574	7.36601	7.69834
183.266	83.075	0.810415	0.809533	0.808667	0.811903	0.806893	0.810042		9.43951	9.20704	9.98897	9.16933	9.27516	9.18289		7.64992	7.4534	8.07775	7.44461	7.48406	7.43852		144.903	82.848	0.814645	0.809536	0.807834	0.809238	0.81103			9.19086	9.32727	9.36057	9.04226	9.47023			7.48728	7.55077	7.56179	7.31734	7.68064
183.472	83.136	0.806916	0.809695	0.808793	0.808989	0.811249	0.804764		9.44294	9.17494	9.94533	9.16245	9.22513	9.1875		7.61965	7.4289	8.04371	7.41232	7.48387	7.39377		145.109	82.969	0.811163	0.810893	0.810305	0.808571	0.807383			9.17803	9.30261	9.36362	9.02741	9.48859			7.44488	7.54342	7.58738	7.2993	7.66093
183.679	83.287	0.809801	0.810616	0.808719	0.808726	0.806736	0.808077		9.44928	9.15655	9.89115	9.1262	9.22798	9.16998		7.65203	7.42244	7.99916	7.38059	7.44454	7.41005		145.315	83.03	0.811864	0.812564	0.809659	0.807717	0.807449			9.16274	9.29349	9.3387	9.02738	9.47726			7.4389	7.55156	7.56116	7.29156	7.6524
183.885	83.378	0.811194	0.808119	0.807717	0.811916	0.808705	0.811128		9.38578	9.12594	9.86318	9.10304	9.19109	9.12913		7.61368	7.37485	7.96666	7.39091	7.43288	7.40489		145.52	83.151	0.810297	0.812382	0.810757	0.810392	0.809961			9.17798	9.26545	9.29724	8.99164	9.45483			7.43689	7.52708	7.5378	7.28676	7.65804
184.092	83.469	0.807285	0.811083	0.80954	0.80556	0.807974	0.808558		9.3932	9.13176	9.80673	9.14121	9.16712	9.11695		7.58299	7.40662	7.93895	7.36379	7.40679	7.37158		145.726	83.211	0.810987	0.81236	0.808399	0.808946	0.807331			9.12064	9.22902	9.26646	8.98901	9.42778			7.39672	7.49729	7.49099	7.27162	7.61133
184.298	83.56	0.808339	0.809707	0.811462	0.807016	0.810328	0.807828		9.37059	9.10149	9.75388	9.08285	9.12731	9.13067		7.57461	7.36954	7.9149	7.33	7.39612	7.37601		145.932	83.332	0.81258	0.811215	0.80895	0.811175	0.807339			9.10607	9.24584	9.25963	8.98736	9.39703			7.39941	7.50037	7.49059	7.29033	7.58658
184.505	83.681	0.809755	0.81016	0.807878	0.808616	0.811886	0.807679		9.38212	9.08195	9.72962	9.05254	9.11958	9.08805		7.59722	7.35784	7.86035	7.32003	7.40406	7.34023		146.139	83.484	0.813608	0.809606	0.809624	0.806853	0.809748			9.08017	9.21147	9.23571	8.93997	9.37664			7.3877	7.45766	7.47745	7.21324	7.59271
184.711	83.772	0.807947	0.811166	0.808348	0.810122	0.806594	0.80789		9.33013	9.05243	9.72927	9.05558	9.09881	9.07348		7.53825	7.34302	7.86463	7.33612	7.33905	7.33038		146.345	83.575	0.812775	0.810693	0.810644	0.810736	0.806735			9.06434	9.17832	9.23411	8.92538	9.37911			7.36726	7.4408	7.48558	7.23612	7.56646
184.918	83.863	0.809124	0.80751	0.810202	0.806639	0.808467	0.809933		9.30783	9.05288	9.68079	9.05127	9.08978	9.06996		7.53119	7.31029	7.84339	7.30111	7.34879	7.34607		146.551	83.696	0.81286	0.813986	0.812656	0.810456	0.810415			9.03565	9.12516	9.1734	8.90064	9.32938			7.34472	7.42775	7.45482	7.21358	7.56067
185.125	83.984	0.810399	0.809529	0.808647	0.808375	0.808612	0.807876		9.29671	9.01182	9.67	9.01229	9.07007	9.02527		7.53404	7.29532	7.81962	7.28531	7.33416	7.2913		146.756	83.756	0.813095	0.812924	0.811001	0.809482	0.810931			9.02308	9.11108	9.17773	8.87391	9.30854			7.33663	7.40662	7.44315	7.18327	7.54858
185.332	84.135	0.810317	0.811172	0.80896	0.811966	0.809198	0.8106		9.23667	9.01683	9.67053	8.99099	9.03589	9.00401		7.48464	7.31419	7.82307	7.30038	7.31183	7.29865		146.962	83.904	0.815406	0.812863	0.812047	0.811817	0.813805			9.00243	9.12152	9.13097	8.85265	9.28615			7.34064	7.41455	7.41478	7.18673	7.55711
185.539	84.226	0.809404	0.811369	0.808974	0.809402	0.808989	0.80694		9.26281	8.9597	9.61377	8.98097	9.00986	8.99869		7.49735	7.26962	7.7773	7.26922	7.28888	7.2614		147.168	83.968	0.813766	0.813957	0.812268	0.80985	0.810053			8.96616	9.09897	9.14275	8.83245	9.27764			7.29635	7.40617	7.42636	7.15296	7.51539
185.746	84.378	0.811408	0.812177	0.809696	0.812491	0.80973	0.808774		9.23307	8.95853	9.60748	8.92947	9.01588	8.98336		7.49179	7.27591	7.77914	7.25511	7.30043	7.26551		147.374	84.09	0.814488	0.813774	0.812494	0.811916	0.811999			8.9516	9.05651	9.11101	8.81687	9.26517			7.29097	7.36996	7.40264	7.15856	7.52331
185.953	84.408	0.808754	0.810834	0.807501	0.808588	0.809038	0.80819		9.20683	8.95076	9.6244	8.95036	8.99726	8.9558		7.44607	7.25758	7.77172	7.23716	7.27912	7.23798		147.579	84.211	0.815114	0.814234	0.810211	0.811973	0.81154			8.93725	9.05321	9.11767	8.81113	9.24225			7.28488	7.37143	7.38724	7.15439	7.50045
186.159	84.533	0.811556	0.813532	0.809674	0.811122	0.811836	0.811188		9.21657	8.93074	9.55384	8.93156	8.95219	8.91397		7.47977	7.26544	7.7355	7.24458	7.26771	7.2309		147.786	84.302	0.814725	0.814422	0.811857	0.80996	0.810742			8.93702	9.0343	9.08584	8.77092	9.22621			7.28122	7.35773	7.37641	7.1041	7.48007
186.366	84.62	0.81007	0.812666	0.812772	0.809476	0.812894	0.809634		9.16174	8.90312	9.5413	8.88439	8.91855	8.88711		7.42165	7.23526	7.75491	7.19171	7.24984	7.19531		147.991	84.392	0.816145	0.815176	0.808556	0.811613	0.811749			8.87813	9.02584	9.07823	8.75209	9.20588			7.24584	7.35765	7.34026	7.10331	7.47286
186.572	84.711	0.808734	0.810846	0.807683	0.810594	0.81141	0.810367		9.14453	8.8833	9.56444	8.86636	8.92863	8.8812		7.39549	7.20298	7.72503	7.18702	7.24478	7.19703		148.197	84.483	0.814762	0.813061	0.810364	0.812228	0.811813			8.85931	8.99675	9.04019	8.76486	9.18318			7.21823	7.31491	7.32584	7.11907	7.45502
186.779	84.832	0.811207	0.812083	0.809566	0.808915	0.811332	0.81137		9.11772	8.86268	9.50802	8.87434	8.88002	8.85684		7.39635	7.19723	7.69737	7.17858	7.20464	7.18618		148.403	84.574	0.815413	0.814858	0.810127	0.810753	0.811346			8.84753	8.9499	9.0611	8.73124	9.1876			7.21439	7.2929	7.34064	7.07888	7.45433
186.985	84.893	0.812166	0.809492	0.809673	0.811222	0.811545	0.808361		9.12339	8.85554	9.48279	8.85108	8.91175	8.83613		7.40971	7.16849	7.67796	7.18019	7.23229	7.14279		148.609	84.726	0.815424	0.812801	0.813824	0.812777	0.812056			8.82227	8.97218	9.01758	8.69285	9.14928			7.19389	7.2926	7.33872	7.06535	7.42973
187.192	85.014	0.810181	0.814931	0.810891	0.80865	0.812656	0.814495		9.10489	8.83327	9.46345	8.80033	8.86309	8.79986		7.3766	7.1985	7.67383	7.11639	7.20265	7.16744		148.815	84.756	0.815891	0.816149	0.814712	0.810862	0.812084			8.81317	8.91511	8.96956	8.67925	9.143			7.19059	7.27606	7.30761	7.03768	7.42489
187.399	85.101	0.811997	0.81624	0.813371	0.812312	0.811657	0.811045		9.05054	8.78724	9.4393	8.79226	8.85227	8.80421		7.34901	7.1725	7.67765	7.14206	7.18501	7.14061		149.021	84.908	0.816695	0.810707	0.815474	0.809625	0.81263			8.80078	8.91261	8.95724	8.67474	9.10093			7.18756	7.22551	7.30439	7.02329	7.39569
187.606	85.23	0.811024	0.813587	0.812109	0.811371	0.810124	0.812146		9.06158	8.77788	9.41004	8.79281	8.81746	8.78363		7.34916	7.14157	7.64197	7.13423	7.14324	7.13359		149.227	85.059	0.815825	0.816629	0.810241	0.811759	0.81255			8.76311	8.86194	8.96358	8.655	9.08276			7.14916	7.23692	7.26267	7.02578	7.3802
187.813	85.378	0.812261	0.811113	0.812996	0.809223	0.809311	0.81037		9.02178	8.78214	9.37875	8.77073	8.81281	8.77571		7.32804	7.12331	7.62488	7.09747	7.1323	7.11157		149.433	85.12	0.811628	0.81251	0.811211	0.812759	0.809449			8.76058	8.90379	8.95395	8.6405	9.10296			7.11033	7.23441	7.26355	7.02264	7.36838
188.019	85.442	0.810189	0.812845	0.81094	0.81149	0.810003	0.810231		9.05654	8.75975	9.3856	8.73712	8.77005	8.74673		7.33751	7.12032	7.61117	7.09008	7.10376	7.08687		149.639	85.211	0.815412	0.815894	0.812619	0.812507	0.81196			8.72933	8.83584	8.91193	8.60093	9.01304			7.118	7.20911	7.242	6.98831	7.31822
188.226	85.563	0.810794	0.813311	0.809341	0.810743	0.811505	0.810778		9.0072	8.71969	9.38401	8.75772	8.75929	8.72108		7.30298	7.09182	7.59487	7.10026	7.10821	7.07086		149.845	85.332	0.814133	0.812164	0.814046	0.812447	0.811116			8.69973	8.83784	8.89717	8.60388	9.01591			7.08274	7.17777	7.24271	6.99019	7.31294
188.432	85.62	0.812508	0.814503	0.808914	0.808396	0.812864	0.810255		8.9549	8.71356	9.34122	8.73134	8.7502	8.7166		7.27593	7.09722	7.55624	7.05838	7.11272	7.06267		150.051	85.453	0.814505	0.81727	0.810755	0.813616	0.813326			8.752	8.82021	8.88947	8.56321	8.97933			7.12855	7.2085	7.20718	6.96717	7.30312
188.639	85.772	0.809415	0.814146	0.81308	0.810591	0.812508	0.811425		9.00193	8.67705	9.31186	8.69545	8.73993	8.68024		7.28629	7.06438	7.57129	7.04845	7.10126	7.04336		150.256	85.514	0.815938	0.815073	0.815121	0.811674	0.815617			8.67148	8.79521	8.83273	8.55194	8.96902			7.07539	7.16873	7.19975	6.94139	7.31528
188.846	85.863	0.809411	0.813141	0.81263	0.812877	0.812187	0.811195		8.9613	8.67692	9.28547	8.68583	8.72062	8.68137		7.25337	7.05555	7.54564	7.06051	7.08278	7.04228		150.462	85.605	0.817873	0.814145	0.812545	0.809711	0.811221			8.68458	8.7839	8.87369	8.53067	9.0087			7.10288	7.15136	7.21027	6.90738	7.30805
189.052	85.927	0.810549	0.812838	0.810694	0.811215	0.811071	0.81045		8.9218	8.67016	9.28515	8.68061	8.70759	8.65503		7.23156	7.04744	7.52742	7.04184	7.06247	7.01447		150.668	85.726	0.816523	0.815532	0.814469	0.813304	0.813378			8.62159	8.76705	8.83995	8.5327	8.96532			7.03972	7.14981	7.19986	6.93968	7.29219
189.259	86.014	0.812634	0.816482	0.81077	0.808856	0.810766	0.812385		8.8869	8.61453	9.2789	8.67434	8.70506	8.61039		7.2218	7.03361	7.52305	7.01629	7.05777	6.99495		150.874	85.786	0.813966	0.816713	0.812795	0.814639	0.812244			8.64723	8.74123	8.81287	8.48655	8.93609			7.03856	7.13907	7.16306	6.91348	7.25828
189.467	86.166	0.813502	0.813386	0.814484	0.811248	0.810385	0.814742		8.86357	8.61113	9.26202	8.6243	8.66319	8.60958		7.21052	7.00417	7.54377	6.99644	7.02052	7.01458		151.081	85.908	0.816839	0.814519	0.812035	0.812356	0.810788			8.63297	8.7387	8.7852	8.48161	8.94232			7.05174	7.11783	7.13389	6.89008	7.25033
189.674	86.257	0.811424	0.81445	0.815351	0.813481	0.815916	0.809097		8.87038	8.60106	9.22525	8.61756	8.63178	8.60142		7.19764	7.00513	7.52182	7.01022	7.0428	6.95938		151.287	86.029	0.815858	0.814454	0.812106	0.812552	0.812006			8.57797	8.69747	8.78798	8.47314	8.91313			6.9984	7.08369	7.13677	6.88487	7.23751
189.88	86.378	0.810953	0.815132	0.812585	0.81215	0.814922	0.810978		8.84525	8.57515	9.23115	8.61232	8.61803	8.58522		7.17309	6.98988	7.50109	6.9945	7.02302	6.96242		151.493	86.18	0.814223	0.816943	0.813616	0.814049	0.812798			8.59288	8.6736	8.77789	8.42555	8.88782			6.99652	7.08584	7.14183	6.85881	7.224
190.087	86.499	0.81186	0.813871	0.814089	0.811801	0.811054	0.81036		8.81141	8.55245	9.1956	8.57896	8.61989	8.54895		7.15363	6.96059	7.48604	6.96442	6.9912	6.92772		151.699	86.271	0.816135	0.815387	0.813933	0.812092	0.811133			8.55361	8.67884	8.73457	8.44044	8.85811			6.9809	7.07661	7.10935	6.85441	7.1851
190.293	86.59	0.810563	0.813635	0.812508	0.81099	0.809362	0.812802		8.79169	8.53983	9.17091	8.58096	8.60177	8.54398		7.12622	6.9483	7.45144	6.95907	6.96195	6.94456		151.905	86.362	0.814317	0.816976	0.816141	0.812453	0.81438			8.54815	8.63245	8.69753	8.4022	8.84302			6.96091	7.05251	7.09841	6.8264	7.20157
190.5	86.655	0.810475	0.814563	0.811437	0.81134	0.813516	0.813007		8.7983	8.54197	9.15641	8.56248	8.57857	8.51071		7.1308	6.95797	7.42985	6.94708	6.9788	6.91927		152.111	86.453	0.817656	0.812846	0.812162	0.814561	0.809584			8.51484	8.64155	8.70867	8.37919	8.83236			6.96221	7.02425	7.07285	6.82536	7.15054
190.707	86.742	0.812163	0.813386	0.812593	0.816183	0.810902	0.808967		8.75763	8.50972	9.15597	8.49959	8.5583	8.53657		7.11262	6.92169	7.44008	6.93723	6.93995	6.90581		152.317	86.574	0.812602	0.816377	0.813593	0.812512	0.814026			8.50334	8.61913	8.67769	8.41176	8.80018			6.90984	7.03646	7.06011	6.83466	7.16357
190.915	86.893	0.812971	0.81597	0.812196	0.813901	0.813303	0.811722		8.73894	8.48787	9.13238	8.48169	8.52342	8.48642		7.10451	6.92585	7.41729	6.90325	6.93212	6.88861		152.523	86.666	0.816712	0.819291	0.8151	0.815669	0.81272			8.49282	8.55647	8.63915	8.31956	8.77909			6.93619	7.01024	7.04177	6.78601	7.13494
191.121	87.018	0.812218	0.813661	0.814224	0.812197	0.814853	0.809657		8.7169	8.45838	9.10414	8.50683	8.49751	8.459		7.08002	6.88225	7.41281	6.90922	6.92422	6.84889		152.728	86.756	0.815029	0.813386	0.812774	0.812035	0.810148			8.46525	8.61064	8.65009	8.36235	8.76975			6.89942	7.00377	7.03057	6.79053	7.1048
191.328	87.109	0.811064	0.812054	0.81385	0.812994	0.813846	0.809202		8.71684	8.48472	9.05919	8.47067	8.4908	8.46903		7.06991	6.89005	7.37282	6.8866	6.9102	6.85315		152.934	86.847	0.813195	0.81071	0.812598	0.811456	0.813239			8.4761	8.59374	8.64392	8.34245	8.75673			6.89272	6.96704	7.02403	6.76954	7.12132
191.535	87.166	0.812781	0.815127	0.810999	0.813609	0.810808	0.813132		8.69495	8.43539	9.0844	8.47877	8.48395	8.42867		7.06709	6.87591	7.36744	6.8984	6.87886	6.85363		153.14	86.969	0.815299	0.814505	0.814135	0.810587	0.812134			8.42418	8.55996	8.63707	8.34293	8.76869			6.86823	6.97213	7.03173	6.76266	7.12135
191.741	87.291	0.812081	0.816452	0.813338	0.815952	0.813124	0.812211		8.66964	8.42938	9.02518	8.44535	8.47135	8.40995		7.04045	6.88219	7.34052	6.891	6.88826	6.83065		153.347	87.029	0.817089	0.813531	0.811404	0.811474	0.812874			8.40371	8.54082	8.59737	8.30777	8.76385			6.86658	6.94823	6.97594	6.74154	7.12391
191.949	87.379	0.812578	0.815601	0.811274	0.813768	0.810477	0.812989		8.63074	8.38509	9.04781	8.47	8.45875	8.38559		7.01315	6.83888	7.34025	6.89262	6.85562	6.81739		153.553	87.181	0.812659	0.813273	0.811258	0.813145	0.812424			8.41329	8.53729	8.57874	8.2826	8.72325			6.83713	6.94315	6.95957	6.73495	7.08697
192.155	87.53	0.809742	0.812972	0.815332	0.813819	0.813612	0.812071		8.65566	8.40149	9.00991	8.48447	8.4236	8.36831		7.00885	6.83017	7.34607	6.90483	6.85354	6.79566		153.759	87.272	0.815416	0.81326	0.812063	0.811796	0.814209			8.37085	8.50056	8.57649	8.26741	8.67017			6.82572	6.91317	6.96465	6.71146	7.05933
192.362	87.621	0.812931	0.814468	0.811697	0.811609	0.810424	0.809729		8.62999	8.3829	8.97281	8.51723	8.41824	8.33259		7.01558	6.8276	7.2832	6.91266	6.82235	6.74713		153.965	87.393	0.8154	0.813677	0.814144	0.812341	0.811217			8.37742	8.49534	8.53405	8.24985	8.69349			6.83095	6.91246	6.94794	6.70169	7.0523
192.569	87.712	0.807888	0.817077	0.813429	0.814012	0.811114	0.807837		8.61476	8.33817	8.95707	8.46929	8.39475	8.34908		6.95976	6.81293	7.28594	6.89411	6.80911	6.7447		154.171	87.484	0.812163	0.816024	0.814632	0.810805	0.816584			8.37811	8.48294	8.52132	8.23994	8.6567			6.80439	6.92228	6.94174	6.68099	7.06893
192.775	87.803	0.810095	0.816986	0.814878	0.812586	0.813863	0.811986		8.59913	8.33084	8.9387	8.3376	8.37957	8.30842		6.96611	6.80618	7.28394	6.77502	6.81983	6.74632		154.377	87.575	0.815737	0.816602	0.811622	0.811637	0.810744			8.32576	8.43277	8.53964	8.2394	8.66176			6.79163	6.88622	6.93096	6.6874	7.02247
192.982	87.924	0.814579	0.812485	0.810046	0.813588	0.811834	0.81072		8.5665	8.33989	8.97246	8.01222	8.35511	8.30094		6.97809	6.77603	7.2681	6.51864	6.78296	6.72974		154.583	87.696	0.817924	0.813513	0.8125	0.807834	0.811589			8.30099	8.44056	8.51271	8.2229	8.62903			6.78958	6.8665	6.91657	6.64275	7.00323
193.189	88.015	0.811308	0.817252	0.81482	0.811067	0.812769	0.813275		8.5812	8.26875	8.88699	7.83269	8.31687	8.26666		6.962	6.75765	7.2413	6.35284	6.7597	6.72307		154.788	87.818	0.814292	0.816988	0.812536	0.812139	0.810566			8.29108	8.38889	8.47172	8.15925	8.61453			6.75136	6.85362	6.88358	6.62644	6.98264
193.396	88.137	0.814354	0.813019	0.814058	0.81076	0.815038	0.810564		8.5212	8.27299	8.89696	7.7544	8.32295	8.27521		6.93927	6.7261	7.24263	6.28696	6.78352	6.70758		154.994	87.939	0.81617	0.81442	0.811962	0.810756	0.812975			8.27202	8.38152	8.48317	8.17302	8.57586			6.75137	6.82608	6.88802	6.62632	6.97196
193.603	88.228	0.813582	0.811304	0.812541	0.811101	0.814252	0.811618		8.48033	8.24711	8.89456	7.85397	8.26981	8.26532		6.89945	6.69091	7.2272	6.37037	6.73371	6.70828		155.2	87.969	0.815713	0.812351	0.816661	0.812955	0.810541			8.26067	8.38644	8.44702	8.14514	8.58363			6.73834	6.81274	6.89836	6.62164	6.95739
193.81	88.322	0.810341	0.813788	0.81302	0.811139	0.813887	0.810905		8.50918	8.22952	8.85357	8.12198	8.27666	8.23526		6.89534	6.69708	7.19813	6.58806	6.73626	6.67801		155.407	88.091	0.813796	0.812224	0.814798	0.8122	0.814786			8.24069	8.36604	8.42703	8.13024	8.54984			6.70624	6.7951	6.86633	6.60339	6.96629
194.017	88.41	0.81297	0.813759	0.816177	0.811642	0.814832	0.814215		8.47639	8.22121	8.83182	8.39384	8.24859	8.20151		6.89105	6.69008	7.20833	6.81279	6.72121	6.67779		155.613	88.212	0.812921	0.813511	0.813223	0.811588	0.813364			8.23053	8.33147	8.42876	8.1262	8.53901			6.69077	6.77775	6.85446	6.59513	6.94532
194.223	88.565	0.813667	0.814079	0.81393	0.810947	0.814587	0.810158		8.44566	8.19783	8.83368	8.50694	8.23481	8.21029		6.87196	6.67368	7.19	6.89867	6.70797	6.65163		155.819	88.303	0.816961	0.811321	0.813034	0.811307	0.812482			8.21687	8.34563	8.38764	8.08382	8.53794			6.71286	6.77099	6.81944	6.55846	6.93692
194.43	88.686	0.81416	0.815292	0.814513	0.813869	0.8141	0.813644		8.41066	8.19464	8.82344	8.50305	8.23372	8.16394		6.84762	6.68102	7.1868	6.92037	6.70307	6.64254		156.025	88.424	0.811629	0.816362	0.813743	0.811239	0.813796			8.2283	8.28979	8.37085	8.09841	8.50254			6.67833	6.76747	6.81172	6.56975	6.91933
194.637	88.744	0.813022	0.814857	0.811877	0.812934	0.811919	0.810437		8.4396	8.15643	8.78748	8.50969	8.21202	8.17112		6.86157	6.64632	7.13435	6.91781	6.66749	6.62218		156.231	88.485	0.81237	0.816973	0.814386	0.812539	0.813268			8.18202	8.28125	8.3728	8.07	8.48454			6.64682	6.76556	6.8187	6.55719	6.9002
194.844	88.869	0.815378	0.816155	0.813223	0.812141	0.811349	0.809139		8.41255	8.15887	8.76746	8.4918	8.20005	8.14101		6.85941	6.6589	7.1299	6.89654	6.6531	6.58721		156.438	88.64	0.812513	0.817609	0.81358	0.811981	0.814652			8.15568	8.26036	8.35719	8.0312	8.46281			6.6266	6.75374	6.79924	6.52118	6.89424
195.05	88.96	0.810699	0.81597	0.815049	0.810968	0.809561	0.811028		8.38869	8.13472	8.75341	8.45098	8.20367	8.13738		6.8007	6.63768	7.13445	6.85348	6.64137	6.59964		156.644	88.758	0.814706	0.81364	0.811261	0.812758	0.815251			8.14578	8.2425	8.34529	8.04008	8.42962			6.63641	6.70643	6.77021	6.53464	6.87226
195.257	89.016	0.810834	0.817007	0.813993	0.817163	0.809726	0.808238		8.36861	8.10851	8.74185	8.36496	8.16715	8.10396		6.78555	6.62471	7.1158	6.83554	6.61315	6.54993		156.85	88.853	0.81571	0.815774	0.814867	0.812203	0.814499			8.09593	8.22748	8.30639	8.00985	8.4447			6.60393	6.71176	6.7686	6.50563	6.8782
195.464	89.111	0.813102	0.816367	0.813518	0.812878	0.812349	0.814773		8.32391	8.0953	8.74417	8.32682	8.14691	8.09678		6.76819	6.60874	7.11353	6.76869	6.61814	6.59703		157.056	88.944	0.815852	0.815866	0.814253	0.815191	0.816574			8.10032	8.22236	8.28671	7.98615	8.38624			6.60867	6.70834	6.74748	6.51023	6.84798
195.671	89.233	0.808838	0.816278	0.808487	0.815614	0.812332	0.811758		8.3667	8.09419	8.74278	8.2894	8.14013	8.0914		6.76731	6.60711	7.06842	6.76095	6.61249	6.56825		157.262	89.035	0.812162	0.81443	0.817152	0.815107	0.813304			8.09105	8.19479	8.26404	7.96651	8.41654			6.57124	6.67408	6.75298	6.49356	6.8452
195.878	89.354	0.812807	0.813887	0.811537	0.810649	0.813383	0.812607		8.30354	8.08222	8.69448	8.26601	8.13772	8.05845		6.74918	6.57801	7.05589	6.70084	6.61908	6.54835		157.468	89.153	0.816113	0.818457	0.813577	0.809681	0.809141			8.07558	8.15105	8.27712	7.96796	8.38926			6.59059	6.67129	6.73407	6.45151	6.78809
196.085	89.475	0.809889	0.814035	0.814503	0.812714	0.810158	0.811825		8.29018	8.045	8.68338	8.22766	8.12134	8.05031		6.71413	6.54891	7.07263	6.68674	6.57957	6.53543		157.674	89.247	0.813603	0.814862	0.813985	0.813805	0.817159			8.06397	8.16987	8.23837	7.92967	8.36413			6.56086	6.65732	6.7059	6.4532	6.83483
196.292	89.593	0.812901	0.81467	0.810817	0.815701	0.813008	0.812315		8.31043	8.02021	8.69156	8.22231	8.08758	8.01378		6.75556	6.53383	7.04727	6.70694	6.57527	6.50972		157.88	89.365	0.817805	0.813025	0.814893	0.813884	0.809488			8.02253	8.14881	8.21084	7.90393	8.36083			6.56086	6.62519	6.69096	6.43289	6.768
196.499	89.684	0.810474	0.814774	0.816787	0.812166	0.811282	0.810604		8.29346	8.03681	8.61011	8.1917	8.07743	8.0049		6.72164	6.54818	7.03263	6.65302	6.55307	6.4888		158.086	89.456	0.817516	0.814933	0.814587	0.81429	0.811198			8.01389	8.12058	8.19281	7.90472	8.3439			6.55149	6.61773	6.67376	6.43673	6.76855
196.705	89.775	0.810085	0.817329	0.814233	0.813501	0.814838	0.812551		8.27159	7.99671	8.66054	8.20048	8.02938	7.98101		6.70069	6.53594	7.0517	6.6711	6.54264	6.48498		158.292	89.547	0.814665	0.81975	0.816259	0.810474	0.814671			8.00167	8.09526	8.16135	7.92157	8.30991			6.51868	6.63609	6.66177	6.42023	6.76984
196.912	89.897	0.815284	0.812568	0.808255	0.815468	0.812651	0.812426		8.21815	7.99377	8.63439	8.16908	8.01507	7.96709		6.70013	6.49548	6.97879	6.66163	6.51345	6.47267		158.498	89.638	0.815228	0.814249	0.813823	0.816657	0.814575			7.98279	8.10652	8.19921	7.83962	8.28581			6.50779	6.60073	6.67271	6.40228	6.74941
197.119	89.957	0.811262	0.817275	0.81265	0.811549	0.811468	0.813824		8.20906	7.94075	8.61268	8.16073	8.02219	7.94301		6.6597	6.48978	6.99909	6.62284	6.50975	6.46421		158.704	89.759	0.815402	0.814804	0.814441	0.814277	0.812338			7.95202	8.08203	8.16457	7.84701	8.27515			6.4841	6.58527	6.64957	6.38964	6.72222
197.326	90.113	0.815136	0.817036	0.809139	0.8122	0.812714	0.81241		8.1927	7.93774	8.62326	8.15436	7.99302	7.93363		6.67816	6.48542	6.97742	6.62297	6.49604	6.44536		158.91	89.881	0.812912	0.814525	0.814468	0.812237	0.814247			7.9636	8.05803	8.13214	7.81549	8.22767			6.4737	6.56347	6.62336	6.34803	6.69935
197.532	90.204	0.812144	0.812921	0.818146	0.813082	0.815197	0.814115		8.16756	7.93116	8.56256	8.15166	7.96208	7.92392		6.63324	6.44741	7.00542	6.62796	6.49066	6.45097		159.116	89.942	0.817566	0.81931	0.816414	0.81237	0.813326			7.91021	8.01913	8.11559	7.79677	8.23337			6.46712	6.57016	6.62568	6.33386	6.69641
197.739	90.295	0.811328	0.814207	0.816882	0.812464	0.812627	0.809864		8.17303	7.9303	8.54928	8.12428	7.94994	7.93172		6.631	6.45691	6.98376	6.60069	6.46034	6.42362		159.322	90.063	0.819231	0.817374	0.815893	0.814401	0.816722			7.90353	8.01423	8.0959	7.77117	8.2302			6.47482	6.55062	6.60538	6.32885	6.72178
197.946	90.352	0.813047	0.818242	0.809432	0.813988	0.811797	0.810299		8.14431	7.87254	8.56955	8.12646	7.94768	7.9042		6.6217	6.44164	6.93646	6.61484	6.4519	6.40476		159.528	90.158	0.814236	0.815395	0.816129	0.813894	0.812507			7.89834	8.00373	8.06487	7.78939	8.21047			6.43111	6.5262	6.58197	6.33973	6.67107
198.153	90.477	0.81263	0.813168	0.813403	0.816045	0.811497	0.810196		8.12533	7.91033	8.55041	8.07729	7.93584	7.86244		6.60288	6.43243	6.95493	6.59144	6.43992	6.37012		159.734	90.249	0.815599	0.815488	0.810712	0.811637	0.811454			7.9004	7.97173	8.08337	7.79926	8.20516			6.44355	6.50085	6.55328	6.33017	6.65812
198.36	90.568	0.810064	0.81559	0.813157	0.810163	0.810941	0.808819		8.12963	7.87322	8.48768	8.08145	7.91147	7.86949		6.58552	6.42132	6.90182	6.54729	6.41574	6.36499		159.94	90.37	0.813901	0.815148	0.811728	0.813379	0.811722			7.87392	7.98104	8.07416	7.76457	8.19979			6.4086	6.50573	6.55403	6.31554	6.65595
198.567	90.689	0.812221	0.818304	0.815785	0.813948	0.811003	0.811472		8.0827	7.81272	8.49304	8.0753	7.89755	7.82942		6.56494	6.39318	6.9285	6.57287	6.40493	6.35336		160.146	90.431	0.816134	0.81433	0.813411	0.813778	0.817025			7.83394	7.95646	8.04177	7.75713	8.16923			6.39355	6.47919	6.54126	6.31258	6.67447
198.774	90.811	0.810316	0.814297	0.812327	0.813957	0.81339	0.811121		8.06089	7.83885	8.47949	8.03248	7.88225	7.84357		6.53187	6.38315	6.88812	6.53809	6.41134	6.36208		160.353	90.583	0.817439	0.818396	0.815222	0.813511	0.811538			7.80054	7.90708	8.00447	7.72228	8.16003			6.37647	6.47113	6.52542	6.28216	6.62218
198.981	90.902	0.810922	0.815222	0.814747	0.813488	0.814265	0.811419		8.08495	7.81334	8.45265	8.03382	7.86318	7.7933		6.55627	6.36961	6.88677	6.53542	6.40272	6.32363		160.559	90.67	0.815768	0.816774	0.812264	0.817309	0.816505			7.79946	7.91724	8.02603	7.68795	8.11562			6.36255	6.46659	6.51925	6.28343	6.62644
199.188	91.02	0.811183	0.817823	0.811621	0.816181	0.808915	0.812162		8.06421	7.80731	8.43431	8.02049	7.85496	7.7956		6.54156	6.385	6.84546	6.54617	6.354	6.33129		160.765	90.761	0.81141	0.814168	0.81145	0.813745	0.812634			7.82437	7.91796	7.99995	7.67562	8.13668			6.34877	6.44655	6.49156	6.246	6.61214
199.395	91.115	0.811949	0.815902	0.810567	0.813847	0.813008	0.812579		8.03006	7.78258	8.46532	8.00626	7.81931	7.76112		6.52	6.34983	6.86171	6.51587	6.35716	6.30652		160.971	90.852	0.817245	0.818911	0.813347	0.815447	0.813497			7.74789	7.8654	7.97921	7.67107	8.09566			6.33193	6.44106	6.48987	6.25535	6.5858
199.602	91.236	0.814148	0.817103	0.812499	0.810843	0.81046	0.812786		7.98916	7.74642	8.43023	8.0032	7.81033	7.7546		6.50436	6.32962	6.84955	6.48934	6.32996	6.30284		161.177	90.974	0.8164	0.815539	0.810043	0.812236	0.808786			7.75627	7.85464	7.97391	7.65404	8.10567			6.33222	6.40577	6.45921	6.21689	6.55575
199.809	91.293	0.812424	0.814824	0.814461	0.811869	0.813982	0.812275		8.00076	7.76584	8.41339	7.98469	7.79934	7.74112		6.50001	6.32779	6.85238	6.48253	6.34852	6.28792		161.384	91.125	0.81591	0.812504	0.816145	0.814773	0.813592			7.74744	7.85877	7.95445	7.63742	8.04408			6.32121	6.38529	6.49198	6.22276	6.5446
200.016	91.418	0.813026	0.816365	0.812031	0.814658	0.813524	0.812409		8.00709	7.69712	8.39073	7.95892	7.78071	7.73681		6.50997	6.28366	6.81354	6.48379	6.32979	6.28545		161.59	91.186	0.814415	0.817702	0.811891	0.810359	0.813721			7.7505	7.82505	7.93948	7.62696	8.03677			6.31212	6.39856	6.44599	6.18058	6.53969
200.222	91.54	0.814944	0.816936	0.812096	0.811718	0.81384	0.810919		7.95073	7.69649	8.39299	7.96604	7.74959	7.70595		6.4794	6.28753	6.81592	6.46618	6.30693	6.2489		161.796	91.277	0.818356	0.814409	0.814575	0.814028	0.811158			7.70222	7.83705	7.89254	7.6029	8.0299			6.30315	6.38256	6.42906	6.18897	6.51352
200.429	91.657	0.811715	0.814197	0.8128	0.809599	0.813762	0.813079		7.95107	7.70707	8.36014	7.97478	7.73774	7.68808		6.454	6.27507	6.79512	6.45637	6.29668	6.25101		162.002	91.399	0.81609	0.815696	0.812173	0.813191	0.813449			7.65312	7.80043	7.90694	7.60069	8.01296			6.24563	6.36277	6.4218	6.18081	6.51814
200.636	91.748	0.814643	0.813023	0.814885	0.815813	0.813226	0.812468		7.90325	7.70266	8.33479	7.88665	7.7348	7.66514		6.43833	6.26244	6.79189	6.43403	6.29014	6.22767		162.208	91.524	0.817011	0.817367	0.815359	0.814194	0.813453			7.67298	7.77898	7.86857	7.56781	7.99097			6.26891	6.35829	6.41571	6.16167	6.50028
200.843	91.839	0.813471	0.815733	0.813212	0.812959	0.812755	0.815292		7.92712	7.67	8.31718	7.91975	7.7089	7.63424		6.44849	6.25667	6.76364	6.43843	6.26545	6.22414		162.414	91.585	0.813985	0.817219	0.815622	0.811466	0.818455			7.65664	7.75153	7.84548	7.57679	7.96732			6.23239	6.33471	6.39895	6.14831	6.5209
201.05	91.934	0.813924	0.81455	0.816052	0.816131	0.813323	0.810384		7.90761	7.64097	8.30532	7.91716	7.69182	7.64798		6.4362	6.22396	6.77757	6.46144	6.25593	6.1978		162.62	91.733	0.817684	0.813681	0.814651	0.81479	0.813808			7.62962	7.78279	7.83526	7.53061	7.94147			6.23862	6.33271	6.383	6.13587	6.46283
201.257	92.056	0.816746	0.81822	0.815628	0.813075	0.812235	0.813017		7.85971	7.60029	8.2656	7.90118	7.68626	7.59948		6.41939	6.21871	6.74166	6.42426	6.24305	6.1785		162.827	91.828	0.818559	0.812132	0.815442	0.813506	0.812187			7.58631	7.74677	7.82037	7.52654	7.9443			6.20984	6.2914	6.37706	6.12288	6.45225
201.464	92.147	0.813074	0.814284	0.812626	0.812422	0.810204	0.813719		7.87232	7.62054	8.26368	7.86114	7.6853	7.5863		6.40077	6.20529	6.71528	6.38657	6.22666	6.17311		163.033	91.884	0.816933	0.819442	0.815522	0.811113	0.814795			7.61157	7.68137	7.79428	7.5143	7.91217			6.21814	6.29443	6.35641	6.09495	6.4468
201.672	92.208	0.812713	0.814424	0.813702	0.811887	0.813761	0.813362		7.80397	7.60839	8.24718	7.86277	7.65056	7.5861		6.34239	6.19646	6.71075	6.38368	6.22573	6.17025		163.239	92.006	0.817789	0.817876	0.812587	0.811874	0.813233			7.59554	7.69742	7.78712	7.4835	7.91621			6.21155	6.29553	6.32771	6.07566	6.43773
201.878	92.329	0.812491	0.816195	0.812858	0.814994	0.81262	0.813715		7.84339	7.58186	8.24987	7.83522	7.65152	7.55325		6.37269	6.18828	6.70598	6.38566	6.21778	6.14619		163.445	92.158	0.81957	0.816834	0.814992	0.815437	0.816531			7.55834	7.67364	7.77077	7.46655	7.88271			6.19459	6.26809	6.33311	6.0885	6.43648
202.085	92.477	0.813422	0.815055	0.814319	0.815285	0.813908	0.811696		7.80066	7.5684	8.22625	7.83356	7.59967	7.52995		6.34523	6.16866	6.69879	6.38659	6.18544	6.11203		163.652	92.219	0.813955	0.815169	0.812172	0.809674	0.81177			7.55165	7.66571	7.7679	7.47116	7.88206			6.1467	6.24885	6.30887	6.0492	6.39842
202.293	92.569	0.813146	0.811545	0.81362	0.814578	0.816441	0.811299		7.82626	7.56702	8.19156	7.80422	7.61419	7.52624		6.36389	6.14098	6.66482	6.35715	6.21653	6.10603		163.858	92.31	0.815385	0.814412	0.817501	0.813242	0.815011			7.55325	7.64693	7.73135	7.42258	7.84723			6.15881	6.22775	6.32038	6.03635	6.39558
202.5	92.694	0.812138	0.818704	0.812862	0.815027	0.814881	0.809206		7.79519	7.51773	8.17106	7.78394	7.57138	7.53626		6.33077	6.1548	6.64194	6.34413	6.16978	6.09839		164.064	92.435	0.81747	0.815484	0.81299	0.810909	0.814854			7.5062	7.61814	7.71007	7.44078	7.83748			6.13609	6.21247	6.26821	6.03379	6.3864
202.706	92.785	0.811445	0.811988	0.813355	0.809582	0.814264	0.812881		7.74177	7.52821	8.1939	7.79453	7.55987	7.50282		6.28202	6.11281	6.66455	6.31031	6.15573	6.0989		164.27	92.553	0.81618	0.817773	0.812815	0.811524	0.808788			7.49298	7.6044	7.71439	7.40713	7.83069			6.11562	6.21868	6.27038	6.01106	6.33337
202.913	92.846	0.813341	0.815978	0.810613	0.814002	0.8128	0.811469		7.7335	7.48959	8.16474	7.75883	7.52978	7.47513		6.28997	6.11134	6.61844	6.3157	6.1202	6.06584		164.476	92.678	0.813607	0.817795	0.814806	0.814217	0.811776			7.50041	7.60751	7.69202	7.38298	7.8319			6.10239	6.22139	6.2675	6.01135	6.35774
203.12	92.967	0.811957	0.818844	0.814439	0.811184	0.815457	0.815006		7.72312	7.48004	8.13014	7.74837	7.50117	7.43626		6.27084	6.12499	6.6215	6.28535	6.11689	6.0606		164.683	92.704	0.818129	0.815507	0.814444	0.812936	0.815207			7.48074	7.58327	7.701	7.38472	7.80161			6.12021	6.18422	6.27204	6.0033	6.35993
203.327	93.089	0.815141	0.813799	0.814382	0.81578	0.812117	0.810031		7.71665	7.47266	8.12288	7.73806	7.53558	7.43757		6.29015	6.08124	6.61513	6.31256	6.11978	6.02467		164.889	92.857	0.815859	0.816396	0.815103	0.815282	0.817167			7.45981	7.54872	7.66413	7.34341	7.75091			6.08615	6.16275	6.24705	5.98695	6.33379
203.534	93.176	0.812824	0.81508	0.812926	0.816376	0.810907	0.811267		7.69131	7.44666	8.11172	7.70068	7.50338	7.45728		6.25169	6.06963	6.59423	6.28665	6.08454	6.04984		165.095	92.952	0.816648	0.818608	0.814812	0.812131	0.812579			7.43098	7.54421	7.65916	7.35946	7.76207			6.06849	6.17575	6.24077	5.97685	6.3073
203.741	93.267	0.811398	0.815112	0.81735	0.811841	0.813588	0.80923		7.66539	7.42143	8.08409	7.705	7.47977	7.41821		6.21968	6.0493	6.60753	6.25524	6.08545	6.00304		165.301	93.069	0.816301	0.81814	0.814739	0.812049	0.814992			7.42493	7.51586	7.62903	7.32164	7.75565			6.06098	6.14902	6.21567	5.94553	6.32079
203.949	93.423	0.816516	0.81812	0.813192	0.813611	0.811689	0.810694		7.67387	7.39973	8.06764	7.68578	7.4875	7.39555		6.26584	6.05387	6.56054	6.25324	6.07752	5.99553		165.508	93.164	0.814986	0.812043	0.814154	0.812637	0.816952			7.43845	7.52269	7.60399	7.31824	7.71368			6.06223	6.10875	6.19082	5.94707	6.30171
204.156	93.453	0.81179	0.817822	0.812085	0.81294	0.8126	0.814128		7.64752	7.40894	8.06451	7.66596	7.46047	7.39369		6.20818	6.05919	6.54906	6.23197	6.06237	6.01941		165.714	93.255	0.817362	0.818316	0.814962	0.81319	0.814793			7.36803	7.48625	7.58876	7.28539	7.69147			6.02235	6.12612	6.18455	5.9244	6.26696
204.362	93.605	0.812246	0.812842	0.816783	0.812176	0.812538	0.81132		7.64568	7.40083	8.04408	7.65723	7.43429	7.37872		6.21017	6.0157	6.57027	6.21902	6.04065	5.9865		165.92	93.377	0.817518	0.817798	0.8188	0.818947	0.814629			7.36632	7.46928	7.56824	7.25278	7.68764			6.0221	6.10836	6.19688	5.93964	6.26258
204.569	93.696	0.81449	0.815998	0.816193	0.81407	0.813462	0.813006		7.60499	7.36951	8.03875	7.6504	7.42851	7.3628		6.1942	6.01351	6.56117	6.22796	6.04281	5.986		166.127	93.437	0.817291	0.819036	0.815196	0.813458	0.814489			7.35028	7.44917	7.56476	7.28207	7.67876			6.00732	6.10113	6.16676	5.92366	6.25426
204.777	93.787	0.813411	0.816616	0.809697	0.817317	0.814391	0.812745		7.59448	7.34921	8.0584	7.60764	7.38965	7.34654		6.17744	6.00148	6.52487	6.21785	6.01807	5.97086		166.333	93.589	0.819081	0.820512	0.817289	0.817509	0.813534			7.33657	7.4234	7.51929	7.23608	7.6427			6.00925	6.09099	6.14543	5.91557	6.2176
204.984	93.909	0.819253	0.820132	0.813346	0.815459	0.811514	0.813139		7.56481	7.33383	8.00092	7.59015	7.40005	7.33285		6.19749	6.01471	6.50752	6.18946	6.00524	5.96263		166.539	93.647	0.816897	0.817787	0.819143	0.81966	0.816177			7.32284	7.42527	7.49529	7.19075	7.60492			5.98201	6.07229	6.13971	5.89397	6.20697
205.191	94	0.814866	0.8171	0.810981	0.812349	0.810832	0.810859		7.54642	7.30709	8.01266	7.58745	7.36598	7.30054		6.14932	5.97062	6.49812	6.16366	5.97257	5.91971		166.745	93.768	0.820315	0.817521	0.814497	0.815041	0.814226			7.27716	7.40704	7.50612	7.2246	7.60253			5.96957	6.05541	6.11371	5.88835	6.19017
205.397	94.122	0.813025	0.816949	0.813227	0.813838	0.816248	0.813932		7.52586	7.29507	7.96441	7.58197	7.33421	7.28609		6.11871	5.9597	6.47688	6.17049	5.98654	5.93038		166.952	93.859	0.819265	0.819539	0.816385	0.814929	0.816638			7.27474	7.35288	7.46435	7.19647	7.57101			5.95994	6.02597	6.09379	5.86461	6.18278
205.604	94.213	0.809028	0.813596	0.8143	0.815775	0.814091	0.812595		7.54498	7.3235	7.96088	7.55028	7.3303	7.26907		6.1041	5.95837	6.48254	6.15933	5.96753	5.90681		167.158	93.95	0.817047	0.819043	0.81952	0.816187	0.815221			7.26177	7.37479	7.45955	7.16671	7.56941			5.93321	6.04028	6.11325	5.84938	6.17074
205.812	94.304	0.813236	0.814675	0.813829	0.808784	0.815569	0.813175		7.53304	7.29692	7.94666	7.56234	7.3227	7.24778		6.12614	5.94462	6.46722	6.1163	5.97216	5.89371		167.364	94.076	0.816091	0.81544	0.814198	0.813007	0.812905			7.26379	7.36239	7.4729	7.16449	7.5815			5.92791	6.00359	6.08442	5.82478	6.16304
206.019	94.426	0.812094	0.817982	0.812743	0.814069	0.816072	0.814402		7.50571	7.2792	7.92755	7.52952	7.2853	7.22665		6.09535	5.95426	6.44306	6.12955	5.94533	5.8854		167.57	94.197	0.817484	0.816781	0.817632	0.812142	0.811133			7.23931	7.35417	7.44276	7.17721	7.58356			5.91802	6.00674	6.08544	5.82891	6.15127
206.226	94.486	0.814124	0.817413	0.814964	0.811807	0.813105	0.814102		7.50417	7.2519	7.92653	7.53612	7.28776	7.24164		6.10933	5.92779	6.45984	6.11787	5.92571	5.89543		167.776	94.288	0.816014	0.818581	0.815295	0.811027	0.815045			7.25325	7.31661	7.42959	7.15795	7.54236			5.91875	5.98924	6.05731	5.8053	6.14736
206.433	94.578	0.812584	0.815541	0.812926	0.812783	0.814346	0.813544		7.45093	7.21886	7.90472	7.50856	7.26949	7.20578		6.05451	5.88728	6.42595	6.10284	5.91988	5.86222		167.983	94.38	0.814587	0.815154	0.814208	0.813464	0.813106			7.2278	7.32607	7.41367	7.1295	7.53311			5.88767	5.97187	6.03626	5.79959	6.12522
206.64	94.73	0.812412	0.817831	0.808674	0.812963	0.813974	0.816054		7.46425	7.22563	7.91021	7.5106	7.26488	7.18157		6.06405	5.90935	6.39678	6.10585	5.91342	5.86055		168.189	94.497	0.818043	0.815274	0.814422	0.814289	0.816567			7.20899	7.29832	7.39897	7.09983	7.50794			5.89727	5.95013	6.02589	5.78131	6.13074
206.847	94.821	0.816222	0.817367	0.809833	0.815676	0.81607	0.814565		7.44507	7.20361	7.87486	7.48212	7.23097	7.16385		6.07683	5.88799	6.37732	6.10299	5.90098	5.83542		168.395	94.619	0.814231	0.815106	0.813779	0.815391	0.813059			7.1799	7.29191	7.40457	7.08363	7.49378			5.84609	5.94368	6.02568	5.77593	6.09289
207.054	94.912	0.816228	0.820936	0.814568	0.814097	0.810416	0.8128		7.41048	7.15435	7.86142	7.49177	7.22392	7.16335		6.04864	5.87326	6.40366	6.09903	5.85438	5.82237		168.602	94.684	0.81407	0.814242	0.816377	0.813437	0.811789			7.18799	7.28036	7.36494	7.0716	7.49937			5.85153	5.92798	6.01256	5.7523	6.08791
207.261	95.064	0.814262	0.814547	0.811626	0.811758	0.812614	0.811884		7.41885	7.17875	7.85436	7.48254	7.21919	7.14119		6.04088	5.84743	6.3748	6.07401	5.86642	5.79782		168.808	94.805	0.815685	0.81459	0.816494	0.813679	0.812954			7.15963	7.25187	7.33782	7.07376	7.47329			5.84	5.90731	5.99129	5.75577	6.07544
																							169.015	94.892	0.817696	0.81537	0.816601	0.814356	0.81684			7.12904	7.23782	7.33018	7.01815	7.4353			5.82939	5.9015	5.98584	5.71527	6.07345
																							169.221	94.987	0.816722	0.814004	0.813643	0.813958	0.815352			7.12589	7.23503	7.32198	7.03036	7.42552			5.81987	5.88935	5.95748	5.72242	6.05441
Inflection Temperatures (ratio)																							169.427	95.109	0.817044	0.814575	0.815325	0.811318	0.815373			7.10541	7.21367	7.28993	7.04188	7.40482			5.80543	5.87607	5.94367	5.71321	6.03769
Capillary label		Ti [°C]	Ratio @ Ti
0µM Bri		72.8669	0.777074
																							Inflection Temperatures (ratio)
																							Capillary label		Ti [°C]	Ratio @ Ti
0.078µM Bri		72.9304	0.780611																				2.5µM Bri		72.9451	0.777748
																									86.86	0.81342
																									90.3792	0.814237
0.15µM Bri		73.753	0.78237																				5µM Bri		73.1436	0.77293
0.31µM Bri		73.4707	0.781861																				10µM Bri		74.1364	0.76558
0.62µM Bri		72.8917	0.777636																				20µM Bri		74.1994	0.765055
		89.0781	0.811442
1.25µM Bri		73.181	0.774612																				0µM Bri		72.1541	0.775557
																							Sample6		63.6743	-1.31773
																									73.3295	-2.75765
																									81.656	-1.03206

## Sheet: SFigure20(WT#2)
	Measured at:	2023-12-13 15:07:25	JST																					Measured at:	2023-12-13 15:17:44	JST
	Keywords:	Sv2a ; Bri																						Keywords:	Sv2a ; Bri
	Device:	T6-404																						Device:	T6-404
	Signal:	Ratio 350 nm / 330 nm							Brightness @ 330 nm							Brightness @ 350 nm								Signal:	Ratio 350 nm / 330 nm							Brightness @ 330 nm							Brightness @ 350 nm
	Capillary:	1	2	3	4	5	6		1	2	3	4	5	6		1	2	3	4	5	6			Capillary:	1	2	3	4	5	6		1	2	3	4	5	6		1	2	3	4	5	6
Time [s]	Temperature [°C]	0µM Bri	0.078µM Bri	0.15µM Bri	0.31µM Bri	0.62µM Bri	1.25µM Bri		0µM Bri	0.078µM Bri	0.15µM Bri	0.31µM Bri	0.62µM Bri	1.25µM Bri		0µM Bri	0.078µM Bri	0.15µM Bri	0.31µM Bri	0.62µM Bri	1.25µM Bri		Time [s]	Temperature [°C]	2.5µM Bri	5µM Bri	10µM Bri	20µM Bri	0µM Bri	Sample6		2.5µM Bri	5µM Bri	10µM Bri	20µM Bri	0µM Bri	Sample6		2.5µM Bri	5µM Bri	10µM Bri	20µM Bri	0µM Bri	Sample6
52.9481	35.186	0.720674	0.718285	0.714075	0.707506	0.699939	0.690356		26.245	25.124	25.1353	24.6944	24.6618	23.8164		18.9141	18.0462	17.9485	17.4714	17.2618	16.4418		55.8821	35.208	0.684455	0.681361	0.678944	0.67877	0.720431			23.9581	22.8743	22.6892	22.8115	26.3764			16.3982	15.5857	15.4047	15.4837	19.0024
53.1522	35.305	0.720898	0.71793	0.713059	0.709141	0.701713	0.692813		26.2619	25.0606	25.1896	24.6894	24.5944	23.7303		18.9322	17.9917	17.9617	17.5082	17.2582	16.4407		56.0863	35.328	0.686665	0.681748	0.67776	0.678322	0.719764			23.8605	22.8795	22.7505	22.7579	26.3647			16.3842	15.5981	15.4194	15.4372	18.9763
53.3566	35.424	0.723347	0.716669	0.712442	0.70814	0.701374	0.691463		26.1982	25.0558	25.1624	24.7096	24.5581	23.7669		18.9504	17.9567	17.9268	17.4979	17.2244	16.434		56.2901	35.447	0.684707	0.681673	0.678277	0.677652	0.721356			23.8481	22.7472	22.7198	22.8154	26.3998			16.329	15.5062	15.4103	15.4609	19.0436
53.5603	35.573	0.721032	0.715372	0.712412	0.707557	0.699696	0.692782		26.1455	25.0764	25.111	24.6485	24.5946	23.8074		18.8517	17.9389	17.8894	17.4402	17.2088	16.4934		56.4942	35.596	0.6848	0.681769	0.678393	0.677963	0.719371			23.871	22.7804	22.7083	22.7901	26.3641			16.3468	15.531	15.4052	15.4509	18.9656
53.7639	35.629	0.72183	0.718766	0.713956	0.70807	0.701384	0.693548		26.1708	25.0363	25.1357	24.6421	24.5366	23.7311		18.8908	17.9952	17.9458	17.4483	17.2096	16.4587		56.6978	35.711	0.685986	0.681379	0.677183	0.678162	0.720221			23.7987	22.7248	22.7705	22.8113	26.3104			16.3256	15.4842	15.4198	15.4697	18.9493
53.9676	35.808	0.720605	0.717315	0.714013	0.70748	0.699165	0.6928		26.1921	25.1441	25.0663	24.6255	24.6234	23.7192		18.8742	18.0363	17.8976	17.422	17.2158	16.4326		56.9012	35.834	0.684442	0.683173	0.677344	0.67917	0.720597			23.8276	22.7597	22.7161	22.7364	26.2384			16.3086	15.5488	15.3866	15.4419	18.9073
54.1711	35.898	0.721184	0.717733	0.714233	0.707909	0.701102	0.692298		26.1358	24.9438	25.0246	24.6183	24.5862	23.7153		18.8487	17.903	17.8734	17.4275	17.2374	16.4181		57.1048	35.954	0.686107	0.684404	0.67833	0.677551	0.719937			23.8353	22.6518	22.673	22.7775	26.2932			16.3535	15.503	15.3798	15.4329	18.9295
54.3749	36.017	0.720305	0.71787	0.711881	0.706903	0.70022	0.693465		26.2129	24.9785	25.0894	24.6371	24.4694	23.6532		18.8813	17.9313	17.8607	17.416	17.134	16.4026		57.3085	36.073	0.686481	0.68111	0.679357	0.68031	0.720724			23.7688	22.7107	22.6698	22.7181	26.2973			16.3169	15.4685	15.4009	15.4554	18.9531
54.5787	36.136	0.720918	0.717023	0.713885	0.70711	0.700388	0.691321		26.0817	24.9945	25.0425	24.6216	24.5166	23.7144		18.8028	17.9216	17.8775	17.4102	17.1711	16.3943		57.5121	36.192	0.686909	0.682081	0.676359	0.680804	0.721253			23.7558	22.7019	22.6883	22.6861	26.2335			16.3181	15.4846	15.3454	15.4448	18.921
54.7823	36.259	0.721349	0.715939	0.713218	0.707098	0.702219	0.692239		26.0905	24.9625	25.0438	24.5524	24.4664	23.718		18.8204	17.8716	17.8617	17.361	17.1808	16.4185		57.7156	36.282	0.686852	0.680316	0.676962	0.679354	0.721187			23.7021	22.7008	22.6689	22.7546	26.2491			16.2799	15.4437	15.346	15.4584	18.9305
54.9857	36.345	0.721447	0.717123	0.713275	0.709166	0.700977	0.691992		26.0588	24.9592	25.022	24.5324	24.4411	23.6362		18.8001	17.8988	17.8475	17.3975	17.1327	16.356		57.9189	36.371	0.686474	0.683641	0.676293	0.67723	0.721877			23.7351	22.6142	22.6148	22.6686	26.1891			16.2935	15.46	15.2942	15.3518	18.9053
55.1895	36.465	0.721266	0.715455	0.714795	0.708566	0.702621	0.69245		26.004	24.9035	24.9468	24.5321	24.4194	23.5808		18.7558	17.8173	17.8318	17.3826	17.1576	16.3285		58.1228	36.491	0.686213	0.681847	0.678425	0.681044	0.720296			23.6863	22.6338	22.6199	22.6193	26.22			16.2538	15.4328	15.3459	15.4048	18.8862
55.3932	36.588	0.7221	0.71556	0.71262	0.709414	0.701887	0.692003		25.93	24.8846	24.9779	24.4704	24.3999	23.599		18.724	17.8064	17.7997	17.3596	17.126	16.3306		58.3268	36.61	0.686282	0.683166	0.677767	0.679588	0.720309			23.7421	22.5722	22.5358	22.603	26.1717			16.2938	15.4206	15.274	15.3608	18.8517
55.5971	36.677	0.721125	0.71995	0.715116	0.708357	0.702542	0.692585		26.0019	24.8643	24.8952	24.4336	24.3998	23.5643		18.7506	17.9011	17.803	17.3077	17.1419	16.3203		58.5302	36.703	0.687216	0.681399	0.67809	0.677725	0.7204			23.6596	22.5019	22.5302	22.6707	26.1215			16.2593	15.3328	15.2775	15.3645	18.8179
55.8008	36.796	0.722989	0.717799	0.713221	0.708065	0.701629	0.691532		25.9034	24.7911	24.8631	24.4548	24.3103	23.5412		18.7279	17.795	17.7329	17.3156	17.0568	16.2795		58.7336	36.819	0.686089	0.683113	0.678811	0.678672	0.721862			23.6803	22.4826	22.4881	22.6059	26.0565			16.2468	15.3582	15.2652	15.342	18.8092
56.0044	36.886	0.720734	0.717614	0.713948	0.708352	0.701272	0.691795		25.9426	24.8093	24.9171	24.3792	24.3191	23.5136		18.6977	17.8035	17.7895	17.2691	17.0543	16.2666		58.9371	36.938	0.685354	0.682791	0.677644	0.681118	0.722747			23.6247	22.4364	22.5566	22.5343	26.0083			16.1913	15.3194	15.2854	15.3485	18.7974
56.2081	37.031	0.721878	0.717969	0.714842	0.709326	0.702187	0.69275		25.8394	24.7725	24.8272	24.3561	24.2796	23.4774		18.6529	17.7859	17.7475	17.2764	17.0489	16.264		59.1407	37.028	0.687503	0.682603	0.679099	0.678114	0.722293			23.5215	22.4233	22.4673	22.5407	25.9844			16.1711	15.3062	15.2575	15.2851	18.7684
56.412	37.095	0.720461	0.717702	0.714166	0.708527	0.701443	0.692342		25.821	24.7487	24.8146	24.2926	24.2293	23.4635		18.603	17.7622	17.7217	17.212	16.9954	16.2448		59.3445	37.117	0.687067	0.683287	0.677498	0.679124	0.721498			23.5558	22.3973	22.4337	22.5272	26.003			16.1844	15.3038	15.1988	15.2988	18.7611
56.6158	37.214	0.722351	0.715757	0.714326	0.709916	0.702707	0.691818		25.7823	24.7864	24.7512	24.2579	24.2083	23.4286		18.6239	17.741	17.6804	17.2211	17.0114	16.2083		59.548	37.266	0.686473	0.681566	0.67735	0.679704	0.722397			23.5718	22.4145	22.4129	22.4899	25.9511			16.1814	15.2769	15.1813	15.2865	18.747
56.8195	37.333	0.722827	0.718027	0.714715	0.708831	0.702925	0.691306		25.7727	24.6617	24.7598	24.3053	24.1691	23.353		18.6292	17.7078	17.6962	17.2284	16.9891	16.144		59.7516	37.326	0.686621	0.68108	0.678699	0.679157	0.722253			23.4465	22.463	22.3956	22.4495	25.872			16.0989	15.2991	15.1999	15.2468	18.6862
57.0231	37.453	0.721003	0.718095	0.713621	0.708715	0.702007	0.691714		25.7572	24.6242	24.735	24.252	24.1203	23.3686		18.571	17.6825	17.6514	17.1878	16.9326	16.1644		59.9552	37.475	0.686201	0.682014	0.677617	0.679528	0.721839			23.4471	22.5007	22.4557	22.4599	25.8552			16.0894	15.3457	15.2163	15.2621	18.6633
57.2267	37.543	0.721985	0.718331	0.713849	0.708833	0.701499	0.692078		25.7214	24.5798	24.7337	24.2091	24.1295	23.3166		18.5705	17.6564	17.6562	17.1602	16.9268	16.1369		60.1588	37.565	0.686566	0.683111	0.67902	0.679657	0.722195			23.3959	22.5322	22.3824	22.3766	25.7665			16.0628	15.392	15.1981	15.2084	18.6084
57.4307	37.628	0.722051	0.718158	0.715465	0.70894	0.700932	0.693537		25.663	24.6145	24.6679	24.1504	24.1052	23.2881		18.53	17.6771	17.649	17.1211	16.8961	16.1512		60.3623	37.684	0.688105	0.682235	0.678783	0.679953	0.721552			23.3798	22.4959	22.3005	22.3428	25.7885			16.0878	15.3475	15.1372	15.1921	18.6078
57.6346	37.748	0.722068	0.718905	0.714684	0.709905	0.702423	0.692654		25.5685	24.454	24.6193	24.1571	24.0557	23.2799		18.4622	17.5801	17.595	17.1492	16.8973	16.1249		60.5658	37.744	0.687358	0.681776	0.67837	0.681637	0.722619			23.3627	22.5094	22.2934	22.339	25.7592			16.0585	15.3464	15.1232	15.2271	18.614
57.8385	37.871	0.723513	0.717636	0.71505	0.70917	0.703455	0.694129		25.5656	24.4822	24.6053	24.1197	23.9711	23.1927		18.497	17.5693	17.594	17.105	16.8626	16.0987		60.7696	37.863	0.687103	0.682143	0.679109	0.67822	0.722346			23.3744	22.5436	22.2228	22.3275	25.6856			16.0606	15.3779	15.0917	15.143	18.5539
58.0422	37.96	0.722201	0.719874	0.713108	0.707717	0.702335	0.69173		25.5617	24.4183	24.6244	24.134	24.0405	23.1988		18.4607	17.5781	17.5599	17.08	16.8845	16.0473		60.9731	37.983	0.685369	0.682021	0.678341	0.678168	0.722366			23.4429	22.593	22.2496	22.3161	25.6436			16.0671	15.4089	15.0928	15.1341	18.524
58.2458	38.046	0.721223	0.719402	0.713658	0.709276	0.700998	0.694374		25.553	24.408	24.5716	24.0387	23.9971	23.1461		18.4294	17.5592	17.5358	17.0501	16.8219	16.0721		61.1765	38.043	0.685984	0.683255	0.678889	0.680226	0.722236			23.2381	22.5639	22.1892	22.2449	25.6324			15.941	15.4169	15.064	15.1315	18.5126
58.4495	38.166	0.722833	0.718239	0.71464	0.710406	0.702063	0.693199		25.5312	24.4016	24.4974	23.9975	23.9344	23.0946		18.4548	17.5262	17.5068	17.0479	16.8035	16.0092		61.38	38.162	0.686681	0.682118	0.679515	0.680194	0.722963			23.2406	22.6065	22.1592	22.2015	25.5626			15.9589	15.4203	15.0575	15.1013	18.4808
58.6533	38.289	0.723303	0.718848	0.71745	0.708965	0.701379	0.694739		25.3651	24.3258	24.4404	23.9654	23.8963	23.0938		18.3466	17.4866	17.5347	16.9906	16.7604	16.0442		61.5839	38.281	0.684774	0.683674	0.678522	0.679982	0.721877			23.2536	22.5756	22.1178	22.1647	25.6295			15.9235	15.4343	15.0074	15.0716	18.5013
58.8573	38.378	0.72227	0.717737	0.71655	0.708947	0.703013	0.694104		25.3694	24.2736	24.4414	23.932	23.8049	23.0362		18.3236	17.4221	17.5135	16.9665	16.7352	15.9895		61.7877	38.401	0.686237	0.682448	0.677917	0.679739	0.722373			23.1519	22.6228	22.1594	22.1229	25.5048			15.8877	15.4389	15.0222	15.0378	18.424
59.061	38.468	0.722339	0.718651	0.715141	0.709724	0.702396	0.694415		25.4198	24.3222	24.341	23.9202	23.8522	23.0064		18.3617	17.4792	17.4072	16.9768	16.7537	15.976		61.9912	38.49	0.686888	0.682948	0.678378	0.679373	0.722935			23.1331	22.5621	22.1666	22.1003	25.4813			15.8899	15.4088	15.0373	15.0143	18.4213
59.2646	38.583	0.722183	0.719317	0.713673	0.709226	0.703746	0.693138		25.3173	24.1946	24.435	23.8588	23.7529	22.9861		18.2838	17.4036	17.4386	16.9213	16.716	15.9326		62.1946	38.58	0.688111	0.683298	0.68048	0.678995	0.723316			23.0475	22.4864	22.0597	22.0921	25.4281			15.8593	15.3649	15.0112	15.0004	18.3925
59.4684	38.736	0.725034	0.718509	0.714783	0.708221	0.702378	0.694259		25.3398	24.2397	24.3422	23.8848	23.7323	22.9887		18.3722	17.4164	17.3994	16.9158	16.6691	15.9601		62.3984	38.729	0.688548	0.682949	0.678809	0.678735	0.722105			23.011	22.5195	22.0218	22.0394	25.4605			15.8442	15.3797	14.9486	14.9589	18.3851
59.6723	38.796	0.723363	0.717246	0.715488	0.711506	0.704503	0.693441		25.2427	24.145	24.2794	23.7805	23.6958	22.8774		18.2597	17.3179	17.3716	16.92	16.6938	15.8641		62.6022	38.819	0.686	0.683628	0.678792	0.679973	0.723115			23.0511	22.5155	22.0268	21.9988	25.3605			15.8131	15.3922	14.9516	14.9586	18.3386
59.8763	38.886	0.724985	0.718789	0.713096	0.711474	0.704204	0.693942		25.2135	24.1564	24.3079	23.7685	23.6474	22.8898		18.2794	17.3634	17.3338	16.9107	16.6526	15.8842		62.8058	38.875	0.688539	0.682266	0.682059	0.680607	0.722338			22.9527	22.5018	21.951	22.034	25.395			15.8038	15.3522	14.9719	14.9965	18.3438
60.0799	39.002	0.723405	0.719588	0.71655	0.710562	0.70335	0.693105		25.1487	24.0556	24.1933	23.7626	23.6505	22.901		18.1927	17.3101	17.3357	16.8848	16.6346	15.8728		63.0093	38.998	0.687721	0.682641	0.678988	0.678423	0.721894			22.8998	22.4958	21.9344	21.9777	25.2782			15.7486	15.3565	14.8932	14.9102	18.2482
60.2838	39.121	0.722603	0.720775	0.717133	0.710614	0.704298	0.693412		25.1379	24.0153	24.2091	23.7357	23.5979	22.8139		18.1647	17.3096	17.3611	16.867	16.6199	15.8194		63.2128	39.117	0.687383	0.684722	0.678409	0.678821	0.723635			22.8981	22.3914	21.9138	21.9741	25.2547			15.7397	15.3319	14.8665	14.9165	18.2752
60.4877	39.214	0.724771	0.718889	0.716913	0.709745	0.702877	0.695549		25.1142	24.0494	24.1685	23.6628	23.5767	22.791		18.202	17.2889	17.3267	16.7945	16.5715	15.8522		63.4166	39.237	0.686977	0.68464	0.679055	0.680104	0.723005			22.9205	22.3433	21.8455	21.8888	25.2352			15.7459	15.2971	14.8343	14.8867	18.2452
60.6916	39.304	0.72406	0.718424	0.715663	0.710317	0.70399	0.69444		25.0315	24.0099	24.1355	23.6022	23.5255	22.7154		18.1243	17.2493	17.2729	16.765	16.5617	15.7745		63.6203	39.326	0.68997	0.682805	0.680636	0.682561	0.722363			22.8807	22.406	21.878	21.8323	25.2107			15.787	15.2989	14.891	14.9019	18.2112
60.8955	39.423	0.724301	0.719195	0.714985	0.712085	0.704616	0.6951		25.0264	23.94	24.1048	23.5157	23.5022	22.7358		18.1266	17.2175	17.2346	16.7452	16.5601	15.8037		63.8238	39.416	0.686865	0.680306	0.679788	0.680926	0.723624			22.8065	22.3696	21.823	21.8023	25.1625			15.665	15.2182	14.835	14.8458	18.2082
61.0994	39.513	0.72408	0.719725	0.716314	0.711798	0.705752	0.695127		24.9779	23.9262	24.0742	23.5609	23.4715	22.6898		18.086	17.2203	17.2447	16.7706	16.565	15.7723		64.0274	39.535	0.688339	0.683527	0.678816	0.678857	0.724216			22.7713	22.3465	21.7919	21.8939	25.1076			15.6744	15.2745	14.7927	14.8628	18.1833
61.3035	39.632	0.724753	0.720738	0.716994	0.711704	0.703767	0.693399		24.9389	23.8531	23.971	23.462	23.448	22.6182		18.0746	17.1918	17.187	16.698	16.5019	15.6834		64.2311	39.655	0.688267	0.682944	0.680623	0.679871	0.723079			22.7372	22.2394	21.7747	21.7944	25.0747			15.6493	15.1882	14.8204	14.8174	18.131
61.5074	39.722	0.724678	0.721362	0.716892	0.710189	0.704509	0.695729		24.9139	23.8498	23.9637	23.4608	23.3923	22.5779		18.0545	17.2044	17.1794	16.6616	16.4801	15.7081		64.4346	39.744	0.690277	0.682117	0.679477	0.679926	0.723388			22.7891	22.2935	21.7143	21.7435	25.0976			15.7308	15.2068	14.7544	14.784	18.1553
61.7112	39.841	0.725377	0.72102	0.715852	0.710033	0.704551	0.69499		24.823	23.7661	23.9242	23.4471	23.3365	22.6126		18.006	17.1358	17.1262	16.6482	16.4418	15.7155		64.6383	39.834	0.688075	0.682416	0.678249	0.67988	0.724233			22.7109	22.2714	21.6773	21.6943	24.9988			15.6268	15.1983	14.7026	14.7495	18.105
61.9151	39.931	0.724789	0.720617	0.71743	0.710763	0.704269	0.695117		24.8435	23.767	23.9061	23.416	23.2891	22.5469		18.0063	17.1269	17.151	16.6432	16.4018	15.6727		64.8419	39.924	0.687266	0.683425	0.67926	0.680023	0.724436			22.6371	22.1783	21.6454	21.6957	24.9892			15.5577	15.1572	14.7028	14.7536	18.1031
62.119	40.05	0.725861	0.720442	0.71634	0.711796	0.704763	0.696508		24.7106	23.6992	23.8801	23.3467	23.2651	22.4764		17.9365	17.0739	17.1063	16.6181	16.3964	15.655		65.0456	40.043	0.687754	0.682874	0.679093	0.679917	0.724545			22.5955	22.1564	21.6406	21.6169	24.9731			15.5401	15.13	14.696	14.6977	18.0941
62.3228	40.14	0.724767	0.72	0.719187	0.71127	0.704589	0.695049		24.7024	23.6581	23.8463	23.3393	23.1885	22.4984		17.9035	17.0338	17.15	16.6005	16.3384	15.6375		65.2493	40.162	0.687554	0.683015	0.679117	0.680898	0.722552			22.5937	22.1189	21.5963	21.6258	24.8996			15.5344	15.1075	14.6664	14.725	17.9912
62.5265	40.259	0.722865	0.72119	0.71824	0.71343	0.704538	0.695037		24.7976	23.6714	23.7597	23.2582	23.2264	22.41		17.9254	17.0716	17.0652	16.5931	16.3639	15.5758		65.4527	40.226	0.689275	0.684068	0.680305	0.679677	0.723825			22.5842	22.0938	21.5655	21.5959	24.7794			15.5667	15.1136	14.6711	14.6782	17.9359
62.7302	40.379	0.725511	0.720531	0.715183	0.710804	0.7053	0.695837		24.6351	23.6097	23.8007	23.2579	23.1447	22.376		17.873	17.0115	17.0218	16.5318	16.3239	15.5701		65.6563	40.312	0.688102	0.683598	0.680675	0.681174	0.722909			22.537	22.0249	21.5321	21.5805	24.8532			15.5078	15.0562	14.6564	14.7	17.9666
62.9342	40.439	0.723775	0.722578	0.716416	0.711012	0.705071	0.693619		24.6237	23.5441	23.767	23.2507	23.103	22.3896		17.8221	17.0124	17.027	16.5315	16.2892	15.5298		65.8601	40.431	0.688071	0.683644	0.679788	0.680726	0.725718			22.5418	22.0611	21.529	21.4797	24.7363			15.5103	15.0819	14.6352	14.6218	17.9516
63.1383	40.592	0.724892	0.719461	0.718266	0.710918	0.705582	0.695822		24.6217	23.6006	23.6837	23.1876	23.0893	22.3334		17.8481	16.9797	17.0112	16.4845	16.2914	15.54		66.0638	40.521	0.688419	0.683368	0.680558	0.679615	0.723464			22.4681	22.0389	21.4557	21.5224	24.7744			15.4675	15.0607	14.6018	14.627	17.9234
63.342	40.648	0.724877	0.723329	0.718478	0.711831	0.705943	0.695725		24.5383	23.4075	23.6496	23.1902	23.0601	22.3233		17.7873	16.9313	16.9917	16.5075	16.2791	15.5309		66.2674	40.67	0.687663	0.683291	0.680002	0.680618	0.725259			22.4213	21.9958	21.4827	21.4203	24.6565			15.4183	15.0295	14.6083	14.579	17.8823
63.5458	40.767	0.725552	0.721914	0.717873	0.712911	0.704814	0.695517		24.5206	23.4484	23.6252	23.1328	23.0481	22.2801		17.791	16.9277	16.9599	16.4916	16.2446	15.4962		66.4708	40.704	0.68963	0.68447	0.678674	0.681225	0.72568			22.3906	21.8949	21.4253	21.4191	24.6501			15.4412	14.9864	14.5408	14.5912	17.8881
63.7495	40.857	0.726313	0.720317	0.719085	0.712098	0.706768	0.69596		24.4846	23.4994	23.5686	23.102	22.9814	22.1946		17.7835	16.927	16.9478	16.4509	16.2425	15.4465		66.6745	40.85	0.688808	0.683786	0.680777	0.679947	0.725274			22.3445	21.8593	21.3645	21.4177	24.594			15.3911	14.9471	14.5445	14.5629	17.8374
63.9535	40.946	0.726084	0.720593	0.717027	0.712365	0.705453	0.696654		24.3561	23.4192	23.5631	23.0497	22.949	22.2453		17.6846	16.8757	16.8954	16.4198	16.1894	15.4973		66.8784	40.939	0.687866	0.683211	0.681281	0.680639	0.724934			22.3839	21.8224	21.3398	21.3636	24.5933			15.3971	14.9093	14.5384	14.5409	17.8286
64.1575	41.036	0.725443	0.721168	0.718612	0.71198	0.706441	0.698243		24.3818	23.3675	23.5354	23.0276	22.871	22.1396		17.6876	16.8519	16.9128	16.3952	16.157	15.4588		67.0821	41.059	0.689576	0.684106	0.680809	0.681926	0.722896			22.3554	21.7992	21.3074	21.2973	24.5702			15.4158	14.913	14.5063	14.5232	17.7617
64.3613	41.156	0.725902	0.722243	0.717111	0.712127	0.705098	0.697043		24.3328	23.2849	23.4671	23.0263	22.9092	22.1257		17.6632	16.8174	16.8285	16.3976	16.1532	15.4226		67.2855	41.148	0.689798	0.686082	0.682327	0.680101	0.724987			22.2457	21.7074	21.2764	21.3375	24.5382			15.345	14.8931	14.5175	14.5117	17.7899
64.5651	41.271	0.725526	0.721352	0.717003	0.71304	0.706143	0.697229		24.3373	23.2773	23.4337	22.9328	22.8347	22.0929		17.6573	16.7911	16.802	16.352	16.1246	15.4038		67.4893	41.238	0.690493	0.6836	0.681798	0.681553	0.72564			22.1957	21.6628	21.1802	21.2528	24.4697			15.3259	14.8087	14.4406	14.4849	17.7562
64.7689	41.361	0.726399	0.723935	0.718904	0.712872	0.705371	0.696603		24.2514	23.2231	23.3978	22.8743	22.8078	22.0747		17.6162	16.812	16.8208	16.3064	16.088	15.3773		67.6928	41.327	0.690214	0.686271	0.683175	0.681949	0.726902			22.1404	21.6347	21.1494	21.2049	24.3929			15.2816	14.8473	14.4487	14.4606	17.7313
64.973	41.454	0.724932	0.723572	0.719467	0.714249	0.708691	0.697383		24.3106	23.1973	23.3422	22.8206	22.8142	22.0122		17.6235	16.7849	16.7939	16.2996	16.1682	15.3509		67.8966	41.477	0.690256	0.684227	0.680625	0.682377	0.724339			22.2177	21.6032	21.1639	21.2304	24.3964			15.3359	14.7815	14.4047	14.4872	17.6713
65.1769	41.544	0.727163	0.722596	0.71936	0.71265	0.704823	0.697028		24.171	23.1965	23.334	22.851	22.817	22.0199		17.5763	16.7617	16.7855	16.2847	16.082	15.3485		68.1003	41.541	0.691541	0.687172	0.681835	0.680143	0.726383			22.108	21.5915	21.1675	21.1747	24.3603			15.2886	14.8371	14.4328	14.4019	17.6949
65.3811	41.664	0.726429	0.721497	0.718359	0.712975	0.709327	0.697989		24.1705	23.1876	23.2569	22.831	22.6671	21.9776		17.5581	16.7298	16.7068	16.2779	16.0784	15.3401		68.3039	41.656	0.689984	0.685297	0.68239	0.68266	0.726068			22.0514	21.5209	21.0907	21.1573	24.3444			15.2151	14.7482	14.3921	14.4432	17.6757
65.585	41.753	0.728334	0.721511	0.717952	0.714009	0.705443	0.69503		24.1092	23.1041	23.2436	22.7625	22.6946	21.9642		17.5596	16.6699	16.6878	16.2526	16.0098	15.2658		68.5077	41.776	0.691576	0.686028	0.680802	0.682379	0.726214			22.056	21.514	21.0803	21.1227	24.3044			15.2534	14.7592	14.3515	14.4137	17.6502
65.7887	41.903	0.726923	0.722226	0.719051	0.713799	0.706837	0.698286		24.1042	23.0735	23.2504	22.7086	22.6441	21.8674		17.5219	16.6643	16.7182	16.2093	16.0057	15.2697		68.7115	41.865	0.690478	0.686727	0.681777	0.682374	0.726036			21.995	21.4691	21.0497	21.0637	24.2091			15.1871	14.7434	14.3512	14.3733	17.5767
65.9925	41.962	0.727224	0.723522	0.720146	0.714266	0.706239	0.696378		24.1393	23.0276	23.1582	22.6915	22.6285	21.8498		17.5547	16.661	16.6773	16.2078	15.9811	15.2157		68.9152	41.989	0.688865	0.684607	0.681355	0.684502	0.725457			21.9819	21.4593	21.0075	20.9947	24.1422			15.1425	14.6912	14.3135	14.3709	17.5141
66.1965	42.052	0.72842	0.724585	0.717586	0.714555	0.708587	0.698159		23.9723	23.003	23.2279	22.657	22.5816	21.8774		17.4619	16.6676	16.668	16.1897	16.001	15.2739		69.1189	42.049	0.689311	0.685752	0.683042	0.681016	0.726919			21.9752	21.3819	21.0047	21.0502	24.1641			15.1477	14.6627	14.3471	14.3355	17.5654
66.4007	42.142	0.726154	0.723839	0.720563	0.711895	0.705444	0.698537		23.9456	22.9582	23.147	22.6801	22.5715	21.8269		17.3882	16.618	16.6789	16.1459	15.9229	15.2469		69.3228	42.164	0.691135	0.686115	0.682068	0.684638	0.726425			21.9289	21.3199	20.9566	20.9512	24.1135			15.1558	14.6279	14.2938	14.344	17.5166
66.6045	42.261	0.728351	0.723058	0.718464	0.713734	0.70881	0.697421		23.9271	22.9518	23.1434	22.6121	22.4805	21.7776		17.4273	16.5955	16.6277	16.139	15.9344	15.1881		69.5267	42.284	0.690579	0.685724	0.681824	0.683587	0.726817			21.9429	21.2917	20.9325	20.9736	24.0794			15.1533	14.6002	14.2723	14.3373	17.5013
66.8083	42.381	0.728117	0.723587	0.717951	0.713213	0.705817	0.697707		23.8531	22.8784	23.0802	22.56	22.5335	21.7722		17.3678	16.5545	16.5705	16.0901	15.9045	15.1906		69.7303	42.374	0.691031	0.685928	0.682339	0.682511	0.725773			21.8912	21.3136	20.9438	20.9263	24.0279			15.1275	14.6196	14.2908	14.2824	17.4388
67.0123	42.471	0.729339	0.723693	0.718778	0.714923	0.708917	0.697832		23.8954	22.8828	23.0825	22.5327	22.4878	21.709		17.4278	16.5601	16.5912	16.1092	15.942	15.1492		69.9339	42.463	0.691446	0.686861	0.682172	0.683728	0.729091			21.7659	21.1869	20.9011	20.9021	23.9629			15.0499	14.5524	14.2581	14.2914	17.4711
67.2163	42.59	0.726909	0.723206	0.720094	0.712991	0.708275	0.698034		23.8581	22.8267	22.9987	22.452	22.4214	21.6772		17.3427	16.5084	16.5612	16.0081	15.8805	15.1314		70.1378	42.553	0.691654	0.686867	0.681733	0.683407	0.726157			21.7777	21.2275	20.8362	20.83	23.9599			15.0626	14.5805	14.2047	14.2354	17.3987
67.4203	42.71	0.726996	0.722599	0.719664	0.713903	0.706629	0.697757		23.7899	22.8036	22.9853	22.4553	22.4203	21.7056		17.2951	16.4779	16.5417	16.0309	15.8428	15.1452		70.3418	42.673	0.690545	0.685564	0.683123	0.681261	0.727036			21.8292	21.2392	20.7934	20.8727	23.9756			15.074	14.5608	14.2044	14.2197	17.4311
67.6242	42.769	0.727736	0.724755	0.717757	0.713138	0.708745	0.698653		23.7952	22.74	22.9074	22.4267	22.352	21.6135		17.3166	16.4809	16.4419	15.9934	15.8419	15.1003		70.5455	42.762	0.692097	0.686331	0.681367	0.683144	0.727879			21.7164	21.1996	20.8312	20.8057	23.8978			15.0298	14.55	14.1937	14.2133	17.3947
67.8282	42.889	0.727089	0.723794	0.721269	0.713901	0.706843	0.700552		23.6941	22.7143	22.8483	22.3764	22.3201	21.5489		17.2277	16.4405	16.4798	15.9745	15.7768	15.0962		70.7492	42.885	0.690272	0.688118	0.683186	0.683485	0.726057			21.745	21.1253	20.7855	20.785	23.843			15.01	14.5367	14.2004	14.2062	17.3114
68.0322	43.009	0.728654	0.723607	0.720272	0.715968	0.70884	0.698392		23.7	22.7126	22.8777	22.3428	22.2917	21.5755		17.2691	16.435	16.4781	15.9967	15.8013	15.0681		70.9527	42.941	0.691096	0.686865	0.684789	0.682041	0.727256			21.6539	21.131	20.6958	20.7203	23.8263			14.9649	14.5141	14.1722	14.1321	17.3278
68.2362	43.128	0.727853	0.725437	0.720402	0.715448	0.708174	0.697517		23.6708	22.6545	22.7807	22.2993	22.2523	21.5161		17.2289	16.4344	16.4113	15.954	15.7585	15.0078		71.1565	43.065	0.690756	0.685138	0.681935	0.682019	0.728831			21.7369	21.0983	20.6933	20.6959	23.7682			15.0149	14.4552	14.1115	14.115	17.323
68.44	43.218	0.728814	0.72533	0.721496	0.716457	0.708068	0.699489		23.6048	22.6398	22.7577	22.2935	22.1999	21.5095		17.2035	16.4213	16.4196	15.9723	15.719	15.0457		71.3605	43.151	0.691748	0.686823	0.6805	0.682533	0.727054			21.6639	21.057	20.6468	20.6851	23.7739			14.9859	14.4624	14.0501	14.1182	17.2849
68.6441	43.278	0.729707	0.725598	0.720193	0.716204	0.709249	0.699401		23.5302	22.588	22.7592	22.2027	22.1425	21.4448		17.1702	16.3898	16.391	15.9016	15.7045	14.9985		71.5642	43.274	0.691286	0.687942	0.684422	0.68347	0.726596			21.6143	20.9708	20.6423	20.6539	23.7676			14.9417	14.4267	14.1281	14.1163	17.2694
68.8479	43.397	0.728265	0.723943	0.720859	0.71417	0.710438	0.698512		23.5707	22.5559	22.6819	22.2413	22.1356	21.4175		17.1657	16.3292	16.3505	15.8841	15.726	14.9604		71.7679	43.36	0.69285	0.688756	0.682304	0.681941	0.725751			21.551	20.9471	20.5737	20.6483	23.7292			14.9316	14.4275	14.0375	14.0809	17.2215
69.0519	43.487	0.729573	0.725786	0.722001	0.717458	0.707669	0.700793		23.4977	22.528	22.6021	22.1308	22.101	21.3537		17.1433	16.3505	16.3188	15.8779	15.6402	14.9645		71.9715	43.48	0.691446	0.687168	0.682147	0.683102	0.727495			21.5563	20.9242	20.6164	20.6276	23.6488			14.905	14.3784	14.0634	14.0907	17.2044
69.2557	43.606	0.731817	0.725651	0.721349	0.716225	0.710218	0.700592		23.3688	22.4308	22.6	22.176	22.0426	21.345		17.1017	16.2769	16.3025	15.883	15.655	14.9542		72.1752	43.543	0.690633	0.685296	0.682409	0.682996	0.72721			21.4436	20.9183	20.585	20.5267	23.576			14.8097	14.3352	14.0474	14.0196	17.1447
69.4597	43.696	0.729594	0.725323	0.721535	0.716423	0.710065	0.70072		23.4415	22.4351	22.6297	22.1061	22.0106	21.2978		17.1028	16.2727	16.3281	15.8373	15.629	14.9238		72.3792	43.659	0.691293	0.685909	0.679934	0.685287	0.728948			21.483	20.9069	20.5868	20.5363	23.5041			14.8511	14.3402	13.9977	14.0733	17.1333
69.6637	43.786	0.729154	0.725114	0.723365	0.715479	0.711764	0.700735		23.343	22.3198	22.5228	22.0781	21.97	21.2873		17.0206	16.1844	16.2922	15.7964	15.6374	14.9168		72.5832	43.753	0.693047	0.686777	0.683013	0.683558	0.726787			21.3946	20.8226	20.5129	20.4904	23.5379			14.8274	14.3005	14.0105	14.0064	17.107
69.8677	43.876	0.729962	0.725178	0.722182	0.717425	0.711081	0.700497		23.3264	22.3584	22.5377	21.9953	21.9201	21.214		17.0274	16.2138	16.2763	15.7799	15.587	14.8604		72.787	43.839	0.691303	0.684175	0.683014	0.68486	0.728867			21.3556	20.8361	20.5035	20.4447	23.4917			14.7632	14.2555	14.0042	14.0018	17.1223
70.0717	43.962	0.729404	0.726402	0.724376	0.716564	0.711849	0.701307		23.3031	22.3374	22.4269	21.9886	21.9174	21.1716		16.9974	16.2259	16.2455	15.7563	15.6019	14.8478		72.9907	43.962	0.691609	0.686416	0.683672	0.682947	0.727146			21.3411	20.7742	20.4129	20.428	23.4743			14.7597	14.2598	13.9557	13.9512	17.0692
70.2757	44.085	0.731802	0.726893	0.723295	0.717303	0.708897	0.701402		23.1693	22.2534	22.4141	21.9499	21.875	21.184		16.9554	16.1758	16.212	15.7448	15.5071	14.8585		73.1943	44.078	0.693171	0.686347	0.681443	0.681693	0.72891			21.3355	20.8223	20.4431	20.4332	23.4436			14.7891	14.2913	13.9308	13.9291	17.0883
70.4799	44.205	0.730683	0.727283	0.722234	0.717614	0.71086	0.700534		23.1583	22.2266	22.4093	21.9564	21.8429	21.1626		16.9214	16.165	16.1848	15.7562	15.5272	14.8251		73.3981	44.138	0.693003	0.688287	0.682724	0.684616	0.729404			21.248	20.6731	20.3621	20.3032	23.372			14.725	14.229	13.9017	13.8999	17.0477
70.684	44.295	0.731265	0.728286	0.723046	0.718687	0.712972	0.701817		23.1806	22.2072	22.3559	21.8791	21.8056	21.0946		16.9512	16.1732	16.1644	15.7242	15.5468	14.8045		73.6019	44.257	0.690448	0.687661	0.681063	0.683936	0.728063			21.3119	20.6798	20.3111	20.3466	23.3849			14.7148	14.2207	13.8331	13.9158	17.0257
70.8881	44.414	0.730428	0.726962	0.723149	0.71959	0.711248	0.702037		23.1543	22.15	22.3557	21.8405	21.802	21.0739		16.9126	16.1022	16.1665	15.7162	15.5066	14.7947		73.8059	44.347	0.692594	0.688359	0.682482	0.684064	0.727726			21.2031	20.6539	20.3522	20.3159	23.3108			14.6851	14.2173	13.89	13.8974	16.9639
71.092	44.504	0.730935	0.726871	0.723025	0.718	0.713613	0.700776		23.171	22.194	22.2902	21.8166	21.7221	21.0427		16.9365	16.1322	16.1164	15.6643	15.5012	14.7462		74.0098	44.44	0.691739	0.686819	0.684609	0.684688	0.728826			21.2667	20.661	20.2585	20.2798	23.2794			14.711	14.1904	13.8692	13.8853	16.9666
71.2961	44.564	0.732172	0.727993	0.722946	0.719616	0.712217	0.700724		23.029	22.0598	22.2616	21.7728	21.6607	21.016		16.8612	16.0594	16.0939	15.6681	15.4271	14.7264		74.2134	44.556	0.693801	0.68763	0.683317	0.684041	0.729225			21.1718	20.6399	20.2358	20.2789	23.2402			14.689	14.1926	13.8275	13.8716	16.9473
71.5001	44.68	0.731386	0.726383	0.724847	0.717948	0.711939	0.70363		23.0717	22.0754	22.1957	21.7565	21.6967	20.9771		16.8743	16.0352	16.0885	15.6201	15.4467	14.7601		74.4172	44.646	0.692422	0.687718	0.684824	0.68392	0.72852			21.1418	20.5737	20.1918	20.2184	23.2247			14.6391	14.1489	13.8278	13.8278	16.9196
71.7041	44.773	0.731419	0.727582	0.722496	0.717403	0.710673	0.701834		23.0051	21.9799	22.2179	21.7927	21.6935	20.9593		16.8263	15.9922	16.0523	15.6341	15.417	14.71		74.6211	44.739	0.693278	0.687139	0.685049	0.683489	0.729157			21.097	20.5473	20.1764	20.2102	23.1489			14.6261	14.1189	13.8218	13.8134	16.8792
71.9082	44.893	0.731839	0.727398	0.722371	0.718479	0.712426	0.701174		22.9764	22.0116	22.2009	21.6802	21.603	20.8856		16.815	16.0112	16.0373	15.5768	15.3906	14.6444		74.8249	44.859	0.693226	0.688631	0.684005	0.684513	0.729773			21.0989	20.5264	20.1543	20.1585	23.1973			14.6263	14.1351	13.7856	13.7988	16.9287
72.1122	44.982	0.732231	0.72658	0.724602	0.718459	0.711371	0.701122		22.9137	21.9325	22.0916	21.6476	21.611	20.8967		16.7781	15.9357	16.0076	15.5529	15.3734	14.6511		75.0286	44.945	0.692919	0.687725	0.682907	0.683539	0.730479			21.0489	20.4839	20.1345	20.1153	23.0165			14.5852	14.0873	13.75	13.7496	16.8131
72.3162	45.072	0.731497	0.727097	0.722373	0.719865	0.711543	0.701378		22.8421	21.9443	22.0969	21.6508	21.5767	20.9122		16.7089	15.9556	15.9622	15.5856	15.3527	14.6673		75.2322	45.039	0.692703	0.688097	0.685961	0.684687	0.72908			21.0473	20.455	20.07	20.1051	23.0639			14.5796	14.075	13.7672	13.7657	16.8154
72.52	45.162	0.732783	0.728823	0.725386	0.719609	0.711312	0.702209		22.8324	21.8611	22.0944	21.5969	21.512	20.8247		16.7312	15.9328	16.0269	15.5413	15.3017	14.6233		75.4361	45.125	0.692688	0.689532	0.682079	0.685576	0.729654			20.9797	20.3826	20.0784	20.0626	23.0207			14.5324	14.0544	13.6951	13.7545	16.7972
72.7242	45.282	0.732769	0.728774	0.724876	0.716827	0.71331	0.703742		22.768	21.8313	22.0802	21.6122	21.4741	20.7593		16.6837	15.9101	16.0054	15.4922	15.3177	14.6092		75.6401	45.244	0.694713	0.687525	0.684107	0.685778	0.728875			20.9636	20.3982	20.0744	19.9871	23.0427			14.5637	14.0243	13.733	13.7067	16.7952
72.9283	45.341	0.734261	0.726998	0.723789	0.720858	0.712068	0.702145		22.7606	21.8196	22.0277	21.4894	21.4401	20.7634		16.7122	15.8628	15.9434	15.4908	15.2668	14.5789		75.844	45.338	0.694137	0.689441	0.682978	0.68515	0.73063			20.9093	20.372	20.0591	20.0084	22.9084			14.5139	14.0453	13.6999	13.7087	16.7375
73.1323	45.491	0.733045	0.727887	0.72352	0.718042	0.712389	0.70294		22.7446	21.8452	21.9998	21.543	21.4616	20.7638		16.6728	15.9008	15.9173	15.4688	15.289	14.5957		76.0476	45.454	0.694687	0.689205	0.685133	0.684879	0.730486			20.8738	20.3036	19.9962	19.9913	22.8991			14.5008	13.9934	13.7001	13.6916	16.7274
73.3363	45.611	0.73283	0.729954	0.722018	0.717417	0.713177	0.7022		22.6898	21.6831	21.9615	21.5195	21.4103	20.7428		16.6278	15.8277	15.8566	15.4385	15.2693	14.5656		76.2514	45.543	0.693013	0.689458	0.684802	0.684843	0.731307			20.8431	20.2556	19.9249	19.9244	22.8923			14.4445	13.9654	13.6446	13.6451	16.7413
73.5401	45.7	0.732392	0.728119	0.724164	0.716678	0.712061	0.703178		22.7393	21.7103	21.8646	21.4596	21.3752	20.6859		16.6541	15.8077	15.8336	15.3796	15.2204	14.5458		76.4552	45.633	0.694178	0.688613	0.685096	0.687863	0.730902			20.9096	20.2762	19.9152	19.8995	22.8049			14.515	13.9624	13.6438	13.6881	16.6681
73.7441	45.76	0.730245	0.72783	0.721677	0.718191	0.714358	0.702974		22.6702	21.6808	21.883	21.4154	21.3462	20.6538		16.5548	15.78	15.7925	15.3804	15.2489	14.5191		76.6593	45.723	0.693746	0.68886	0.685019	0.685311	0.731772			20.8545	20.2387	19.8683	19.8856	22.8251			14.4677	13.9416	13.6102	13.6278	16.7027
73.9482	45.91	0.733142	0.72923	0.725653	0.719534	0.71335	0.702162		22.6388	21.6466	21.8274	21.3488	21.2985	20.6234		16.5974	15.7853	15.8391	15.3612	15.1933	14.481		76.8631	45.843	0.694669	0.689067	0.685422	0.686405	0.73138			20.72	20.1784	19.8284	19.8131	22.7682			14.3935	13.9043	13.5908	13.5998	16.6522
74.1523	46	0.732723	0.728326	0.726114	0.719413	0.713213	0.702588		22.5691	21.6587	21.816	21.3439	21.2882	20.6114		16.5369	15.7746	15.8409	15.355	15.183	14.4813		77.0669	45.963	0.693993	0.688297	0.684389	0.685493	0.73029			20.7041	20.1712	19.8158	19.877	22.7445			14.3685	13.8838	13.5617	13.6255	16.6101
74.3562	46.056	0.731329	0.730275	0.723951	0.720631	0.713134	0.701988		22.531	21.5587	21.7938	21.2963	21.2084	20.5855		16.4776	15.7438	15.7776	15.3468	15.1244	14.4508		77.2707	46.052	0.69432	0.689871	0.684345	0.685766	0.72931			20.6807	20.1038	19.8021	19.8132	22.686			14.359	13.869	13.5515	13.5872	16.5451
74.5603	46.179	0.732732	0.728501	0.72588	0.7208	0.713558	0.702396		22.5147	21.583	21.741	21.2771	21.2349	20.5513		16.4973	15.7233	15.7814	15.3366	15.1523	14.4352		77.4744	46.142	0.694714	0.689678	0.684957	0.685109	0.729612			20.7146	20.1366	19.7578	19.8054	22.6901			14.3907	13.8878	13.5333	13.5689	16.555
74.7644	46.299	0.73198	0.729896	0.723905	0.719952	0.713443	0.702443		22.4684	21.5359	21.7075	21.2393	21.1649	20.4551		16.4464	15.719	15.7142	15.2913	15.1	14.3686		77.6784	46.235	0.695858	0.691132	0.684541	0.685963	0.732486			20.6483	20.0839	19.7622	19.7465	22.5572			14.3683	13.8806	13.5281	13.5453	16.5229
74.9683	46.359	0.732274	0.727316	0.725371	0.720481	0.713619	0.70281		22.4527	21.5543	21.7031	21.1968	21.1831	20.4689		16.4415	15.6768	15.7428	15.2719	15.1167	14.3857		77.8823	46.321	0.695148	0.690464	0.687452	0.686684	0.732029			20.6395	20.0271	19.7106	19.6872	22.5559			14.3475	13.828	13.5501	13.5189	16.5115
75.1724	46.449	0.734576	0.728979	0.725192	0.720799	0.712771	0.705337		22.3869	21.4528	21.6439	21.1947	21.1679	20.4592		16.4449	15.6386	15.696	15.2771	15.0879	14.4306		78.0861	46.411	0.694679	0.6907	0.684155	0.688733	0.732049			20.595	19.9809	19.6892	19.6851	22.5395			14.3069	13.8008	13.4704	13.5577	16.5
75.3765	46.598	0.732614	0.729261	0.724489	0.723666	0.715655	0.704939		22.3369	21.4474	21.638	21.0898	21.0829	20.3723		16.3643	15.6407	15.6765	15.262	15.0881	14.3612		78.2898	46.505	0.694704	0.691463	0.685699	0.685517	0.729752			20.5381	19.9952	19.6804	19.6534	22.5047			14.2679	13.8259	13.4948	13.4728	16.4228
75.5805	46.718	0.733314	0.728034	0.727041	0.722033	0.715239	0.705229		22.2751	21.4263	21.5539	21.1103	21.0306	20.3827		16.3346	15.5991	15.6706	15.2424	15.0419	14.3745		78.4934	46.591	0.694455	0.690182	0.684305	0.687212	0.731647			20.5153	19.9188	19.6331	19.5974	22.4301			14.247	13.7476	13.435	13.4676	16.4109
75.7846	46.748	0.733426	0.728653	0.728445	0.722386	0.715128	0.704494		22.2332	21.3491	21.5709	21.0761	21.0603	20.3798		16.3064	15.5561	15.7132	15.2251	15.0608	14.3574		78.6971	46.711	0.696145	0.690281	0.685041	0.686041	0.73124			20.4898	19.9003	19.5685	19.6096	22.4593			14.2639	13.7368	13.4052	13.453	16.4231
75.9886	46.868	0.73254	0.728859	0.727154	0.72	0.714619	0.703096		22.2332	21.3302	21.4829	21.0994	20.9683	20.3086		16.2867	15.5467	15.6214	15.1916	14.9844	14.2789		78.9014	46.83	0.696298	0.689863	0.684478	0.685875	0.732601			20.4864	19.8578	19.5758	19.557	22.4246			14.2646	13.6992	13.3992	13.4136	16.4283
76.1926	46.987	0.733139	0.729362	0.724226	0.722604	0.716084	0.705698		22.2135	21.2672	21.4833	20.9997	20.9729	20.2812		16.2856	15.5115	15.5587	15.1744	15.0184	14.3124		79.1054	46.89	0.697401	0.690421	0.68744	0.686789	0.73154			20.4479	19.8711	19.5005	19.5286	22.3607			14.2604	13.7194	13.4054	13.412	16.3578
76.3969	47.047	0.734265	0.729127	0.726206	0.720058	0.716864	0.705501		22.1814	21.2766	21.4603	20.9805	20.9473	20.2667		16.287	15.5133	15.5846	15.1071	15.0164	14.2982		79.3092	47.01	0.695031	0.690198	0.686236	0.686449	0.732828			20.3926	19.9027	19.5379	19.5162	22.3246			14.1735	13.7368	13.4076	13.3968	16.3601
76.6009	47.167	0.733668	0.729812	0.726232	0.722496	0.716003	0.705545		22.1418	21.3041	21.4189	20.9431	20.8793	20.2366		16.2447	15.548	15.5551	15.1313	14.9496	14.2778		79.5129	47.13	0.694599	0.689279	0.685043	0.686297	0.732871			20.3809	19.8332	19.4551	19.5024	22.2822			14.1566	13.6706	13.3276	13.3845	16.33
76.8048	47.287	0.734491	0.730443	0.727141	0.721585	0.715103	0.705371		22.0356	21.1588	21.3788	20.9377	20.8699	20.1833		16.185	15.4553	15.5454	15.1083	14.9241	14.2367		79.7168	47.193	0.697317	0.688464	0.683572	0.687208	0.730967			20.348	19.8256	19.4804	19.427	22.3158			14.189	13.6492	13.3163	13.3504	16.3121
77.009	47.376	0.734256	0.730184	0.726035	0.723331	0.713315	0.707115		22.0423	21.1244	21.3288	20.8498	20.8317	20.1395		16.1847	15.4247	15.4855	15.0813	14.8595	14.241		79.921	47.313	0.698248	0.691496	0.685522	0.686686	0.733396			20.303	19.7597	19.4243	19.3904	22.1927			14.1765	13.6638	13.3158	13.3151	16.276
77.2131	47.437	0.734403	0.730617	0.727831	0.723087	0.715518	0.7047		22.0359	21.1207	21.2544	20.8261	20.8125	20.1264		16.1832	15.4312	15.4696	15.0591	14.8917	14.183		80.125	47.403	0.695865	0.689953	0.686462	0.686127	0.731583			20.2709	19.7303	19.3836	19.3772	22.2239			14.1058	13.613	13.3061	13.2952	16.2586
77.4171	47.556	0.734637	0.730991	0.725951	0.723711	0.716555	0.707136		21.9428	21.0956	21.2895	20.8269	20.7711	20.1419		16.12	15.4207	15.4551	15.0727	14.8837	14.243		80.3286	47.493	0.696189	0.692104	0.686264	0.688242	0.733982			20.2397	19.6683	19.3569	19.3408	22.1319			14.0907	13.6125	13.2839	13.3112	16.2444
77.621	47.646	0.732982	0.729218	0.729922	0.722254	0.714749	0.707387		21.9797	21.0935	21.2384	20.7692	20.7717	20.0565		16.1108	15.3817	15.5024	15.0006	14.8466	14.1877		80.5324	47.612	0.697291	0.692315	0.686841	0.686926	0.73306			20.2022	19.6611	19.3532	19.3351	22.083			14.0868	13.6117	13.2926	13.2818	16.1882
77.8249	47.766	0.734371	0.730524	0.726229	0.722103	0.715467	0.70422		21.9047	21.0452	21.2455	20.7709	20.7437	20.1014		16.0862	15.374	15.4291	14.9987	14.8414	14.1558		80.7364	47.672	0.696753	0.69238	0.685648	0.687341	0.73282			20.2278	19.633	19.2759	19.2843	22.0993			14.0938	13.5935	13.2165	13.2549	16.1948
78.0292	47.856	0.733482	0.731295	0.727329	0.721147	0.715081	0.706439		21.9439	21.0623	21.2205	20.7284	20.7268	20.0151		16.0955	15.4028	15.4343	14.9482	14.8213	14.1394		80.9406	47.822	0.697212	0.693547	0.687441	0.686369	0.732856			20.1564	19.5559	19.2607	19.272	22.0461			14.0533	13.5629	13.2406	13.2277	16.1566
78.2334	47.945	0.734746	0.730832	0.727055	0.723257	0.715626	0.708074		21.8382	20.9938	21.1834	20.684	20.6568	19.9992		16.0456	15.3429	15.4015	14.9599	14.7826	14.1609		81.1446	47.912	0.695685	0.69193	0.687759	0.687623	0.732939			20.1493	19.5867	19.2616	19.2599	22.0214			14.0176	13.5526	13.2473	13.2436	16.1403
78.4376	48.065	0.733867	0.732678	0.726105	0.722283	0.717148	0.704954		21.7898	20.9331	21.1521	20.7071	20.6017	20.0001		15.9908	15.3372	15.3586	14.9564	14.7745	14.0991		81.3484	48.028	0.698677	0.693147	0.686463	0.687049	0.734135			20.0556	19.4871	19.23	19.2007	21.9456			14.0124	13.5074	13.2007	13.1918	16.111
78.6415	48.155	0.735449	0.730627	0.725097	0.722422	0.714346	0.705931		21.8403	20.8693	21.1025	20.6535	20.6207	19.9605		16.0624	15.2477	15.3013	14.9206	14.7303	14.0907		81.5523	48.088	0.698585	0.693877	0.689553	0.686925	0.734921			20.0552	19.4964	19.1598	19.2143	21.9694			14.0103	13.5281	13.2117	13.1988	16.1458
78.8456	48.275	0.734909	0.731525	0.72713	0.722667	0.717011	0.705883		21.7407	20.8636	21.114	20.6221	20.5563	19.9065		15.9774	15.2623	15.3526	14.9029	14.7391	14.0517		81.7565	48.208	0.699289	0.691565	0.686497	0.687666	0.733568			20.0555	19.5246	19.1866	19.1226	21.8938			14.0246	13.5025	13.1715	13.15	16.0606
79.05	48.335	0.734382	0.731495	0.727347	0.724155	0.715909	0.706617		21.7742	20.8306	21.0423	20.5813	20.5713	19.8735		15.9905	15.2374	15.3051	14.904	14.7272	14.0429		81.9605	48.331	0.698118	0.692402	0.686851	0.687854	0.73445			20.029	19.4567	19.1797	19.096	21.8586			13.9826	13.4718	13.1736	13.1352	16.0541
79.2541	48.454	0.735725	0.730563	0.727295	0.724335	0.716353	0.707467		21.644	20.7618	21.0355	20.5641	20.507	19.8183		15.9241	15.1678	15.299	14.8953	14.6903	14.0208		82.1644	48.447	0.70065	0.693395	0.686629	0.688892	0.733503			19.9385	19.4287	19.1199	19.0714	21.8185			13.9699	13.4717	13.1283	13.1381	16.0039
79.4582	48.574	0.736327	0.73038	0.727955	0.723858	0.717503	0.706423		21.6432	20.7971	20.9618	20.4964	20.4823	19.8795		15.9365	15.1898	15.2593	14.8365	14.6961	14.0433		82.3684	48.541	0.697399	0.692374	0.685881	0.689915	0.73379			19.9684	19.4337	19.0637	19.0756	21.8009			13.9259	13.4554	13.0754	13.1605	15.9973
79.6623	48.664	0.735585	0.732295	0.728643	0.724951	0.71666	0.70654		21.632	20.696	20.9464	20.4612	20.4553	19.8063		15.9122	15.1556	15.2625	14.8334	14.6595	13.9939		82.5724	48.627	0.698241	0.692194	0.688725	0.689435	0.7322			19.9403	19.3752	19.0354	19.0117	21.7746			13.9231	13.4114	13.1101	13.1073	15.9434
79.8664	48.724	0.736962	0.731312	0.729225	0.722852	0.716996	0.706153		21.5262	20.6953	20.8801	20.4946	20.4348	19.7551		15.864	15.1347	15.2263	14.8145	14.6517	13.9501		82.7761	48.69	0.697828	0.692623	0.688463	0.689621	0.733521			19.9268	19.3613	19.0407	18.9481	21.75			13.9055	13.4101	13.1088	13.067	15.9541
80.0706	48.874	0.735741	0.730177	0.728931	0.724124	0.716626	0.707096		21.5398	20.6946	20.8243	20.386	20.3952	19.7741		15.8477	15.1107	15.1795	14.762	14.6158	13.9822		82.9802	48.81	0.699826	0.690698	0.687684	0.688624	0.735523			19.8528	19.2967	19.0378	18.9592	21.6901			13.8935	13.3282	13.092	13.0558	15.9535
80.2747	48.964	0.735376	0.732358	0.727445	0.722474	0.719011	0.709095		21.4575	20.648	20.8507	20.4299	20.2757	19.683		15.7793	15.1217	15.1677	14.7601	14.5784	13.9571		83.1842	48.96	0.697856	0.691826	0.687547	0.689998	0.734627			19.8122	19.3349	19.0129	18.9521	21.6903			13.8261	13.3764	13.0723	13.0769	15.9343
80.4788	49.053	0.735879	0.732418	0.728853	0.724372	0.716557	0.707833		21.4674	20.6035	20.8201	20.364	20.3096	19.661		15.7974	15.0904	15.1748	14.7511	14.553	13.9167		83.3883	49.076	0.697742	0.693715	0.689221	0.690111	0.73192			19.7392	19.2336	18.9464	18.8996	21.6515			13.7729	13.3427	13.0583	13.0428	15.8472
80.6832	49.113	0.735372	0.731467	0.727583	0.724332	0.71839	0.707616		21.4609	20.5701	20.7935	20.2919	20.2882	19.6499		15.7817	15.0463	15.129	14.6981	14.5748	13.9046		83.5923	49.106	0.699516	0.694182	0.687542	0.689706	0.732735			19.8311	19.2016	18.871	18.8805	21.6505			13.8722	13.3294	12.9746	13.022	15.8641
80.8873	49.263	0.736813	0.733061	0.727395	0.722799	0.716333	0.706419		21.4681	20.5077	20.7877	20.3039	20.2342	19.5864		15.818	15.0334	15.1208	14.6756	14.4944	13.8362		83.7963	49.256	0.700895	0.693613	0.688194	0.688691	0.735074			19.711	19.1872	18.8721	18.9129	21.5242			13.8153	13.3085	12.9877	13.0252	15.8219
81.0912	49.323	0.736006	0.733029	0.726986	0.724219	0.717033	0.708216		21.3969	20.5436	20.6703	20.2543	20.2599	19.6231		15.7483	15.0591	15.027	14.6686	14.527	13.8974		84.0007	49.346	0.69891	0.6934	0.690347	0.689166	0.734368			19.7506	19.2138	18.8559	18.7762	21.4998			13.8039	13.3228	13.0171	12.9399	15.7887
81.2955	49.413	0.736125	0.730731	0.731718	0.724857	0.719293	0.708996		21.3382	20.4686	20.6155	20.2241	20.1595	19.5872		15.7076	14.9571	15.0847	14.6596	14.5006	13.8873		84.2048	49.469	0.699706	0.694557	0.688687	0.689605	0.734124			19.6712	19.1077	18.8008	18.7814	21.4673			13.764	13.2714	12.9478	12.9518	15.7596
81.4998	49.533	0.735833	0.733673	0.728473	0.726852	0.718585	0.708371		21.3486	20.441	20.6449	20.1915	20.1275	19.5476		15.709	14.997	15.0392	14.6762	14.4633	13.847		84.4088	49.555	0.701062	0.692819	0.688728	0.688871	0.735114			19.601	19.1148	18.7914	18.7421	21.4364			13.7415	13.2431	12.9422	12.9109	15.7582
81.704	49.623	0.735515	0.733842	0.730556	0.724104	0.718937	0.709395		21.2797	20.4167	20.5846	20.1764	20.1409	19.481		15.6516	14.9826	15.0382	14.6098	14.48	13.8197		84.6127	49.645	0.697729	0.694222	0.686787	0.688878	0.7351			19.6534	19.1284	18.7875	18.7739	21.3689			13.7127	13.2794	12.903	12.9329	15.7083
81.9082	49.713	0.73804	0.731581	0.729329	0.725107	0.718305	0.709839		21.1943	20.4274	20.5897	20.1426	20.0945	19.4556		15.6423	14.9443	15.0166	14.6055	14.434	13.8103		84.8163	49.739	0.699753	0.694793	0.686944	0.689397	0.735696			19.5958	19.0415	18.7097	18.6848	21.3194			13.7122	13.2299	12.8525	12.8813	15.6846
82.1124	49.832	0.735984	0.734749	0.727724	0.726567	0.71983	0.709967		21.2325	20.3446	20.5364	20.0719	20.072	19.4465		15.6268	14.9482	14.9448	14.5836	14.4484	13.8064		85.0202	49.859	0.702761	0.693823	0.687459	0.688143	0.733437			19.531	19.0436	18.723	18.7088	21.3509			13.7256	13.2129	12.8713	12.8743	15.6595
82.3167	49.922	0.736902	0.735132	0.728211	0.725846	0.719089	0.709		21.1208	20.3096	20.5828	20.0345	20.042	19.458		15.5639	14.9302	14.9886	14.542	14.412	13.7958		85.2244	49.945	0.699424	0.694209	0.689619	0.688365	0.736163			19.532	19.0268	18.6814	18.6348	21.3014			13.6612	13.2086	12.883	12.8275	15.6813
82.5208	50.012	0.737882	0.734652	0.729055	0.727222	0.71886	0.710846		21.1294	20.2137	20.5042	19.9911	19.9989	19.3766		15.591	14.85	14.9487	14.538	14.3764	13.7738		85.4283	50.038	0.700449	0.693709	0.689731	0.690915	0.734328			19.5007	18.9791	18.6384	18.6054	21.2366			13.6592	13.166	12.8555	12.8547	15.5946
82.725	50.132	0.736491	0.735149	0.730241	0.727173	0.717938	0.710263		21.0673	20.2317	20.4458	19.9599	20.0347	19.3506		15.5159	14.8733	14.9304	14.5143	14.3836	13.744		85.6324	50.125	0.700172	0.695152	0.689221	0.690448	0.733424			19.5059	18.9201	18.6488	18.6038	21.2631			13.6575	13.1524	12.8532	12.845	15.5949
82.9294	50.222	0.735854	0.734055	0.730916	0.725745	0.718417	0.710408		21.0756	20.1898	20.416	19.9865	19.9635	19.3429		15.5086	14.8204	14.9224	14.5051	14.3421	13.7414		85.8367	50.248	0.702632	0.694015	0.689903	0.68899	0.734705			19.4117	18.8673	18.5555	18.5702	21.2117			13.6393	13.0942	12.8015	12.7947	15.5843
83.1336	50.312	0.737266	0.733351	0.732029	0.725522	0.71956	0.710604		20.9786	20.2006	20.3418	19.907	19.9635	19.3149		15.4668	14.8141	14.8908	14.4429	14.3649	13.7253		86.0408	50.368	0.700847	0.694272	0.688673	0.689641	0.736197			19.4671	18.8662	18.5826	18.5191	21.1382			13.6434	13.0983	12.7973	12.7715	15.5619
83.3378	50.402	0.738229	0.736197	0.732499	0.726599	0.719068	0.710671		20.9514	20.1037	20.334	19.911	19.8921	19.2546		15.4669	14.8002	14.8946	14.4673	14.3038	13.6837		86.2449	50.458	0.700867	0.693782	0.688142	0.69167	0.734867			19.4096	18.8827	18.5394	18.5234	21.1225			13.6035	13.1005	12.7577	12.8121	15.5222
83.5422	50.521	0.738102	0.733995	0.732003	0.726303	0.717226	0.711826		20.9795	20.1052	20.315	19.8641	19.8876	19.2614		15.485	14.7571	14.8707	14.4273	14.2639	13.7107		86.4487	50.548	0.700341	0.694611	0.691063	0.689791	0.736746			19.332	18.81	18.464	18.5061	21.0656			13.539	13.0656	12.7598	12.7653	15.52
83.7464	50.642	0.738863	0.734951	0.732031	0.727217	0.720024	0.710806		20.9013	20.0622	20.2778	19.8483	19.8204	19.1841		15.4432	14.7447	14.844	14.4341	14.2711	13.6362		86.6527	50.664	0.702805	0.695281	0.690105	0.690353	0.7351			19.3465	18.804	18.5003	18.4554	21.0532			13.5968	13.074	12.7671	12.7407	15.4762
83.9508	50.732	0.736772	0.733976	0.732427	0.727164	0.722056	0.709003		20.9103	20.0453	20.2623	19.7874	19.7974	19.1751		15.4061	14.7127	14.8406	14.3887	14.2948	13.5952		86.8567	50.754	0.701948	0.695101	0.690168	0.690313	0.735638			19.2589	18.6807	18.4327	18.3908	21.0232			13.5188	12.985	12.7216	12.6954	15.4654
84.1549	50.821	0.739023	0.73682	0.731747	0.726014	0.721374	0.712949		20.8161	19.9997	20.2488	19.8096	19.7218	19.1121		15.3836	14.7362	14.817	14.3821	14.2268	13.626		87.0608	50.844	0.702508	0.694874	0.690658	0.689875	0.736353			19.3311	18.7459	18.4408	18.4048	20.9368			13.5802	13.0261	12.7363	12.697	15.4169
84.359	50.941	0.737955	0.735656	0.730038	0.724592	0.721139	0.710263		20.7512	19.9266	20.2429	19.7808	19.7355	19.139		15.3134	14.6591	14.7781	14.333	14.2321	13.5937		87.2649	50.934	0.703158	0.697341	0.688735	0.690757	0.735066			19.2263	18.6383	18.4226	18.3702	20.9398			13.5191	12.9973	12.6883	12.6893	15.3922
84.5632	51.031	0.738649	0.735836	0.730999	0.72715	0.719653	0.710756		20.7751	19.9003	20.1721	19.673	19.7218	19.1053		15.3455	14.6434	14.7458	14.3053	14.1928	13.5792		87.4693	51.054	0.703164	0.696791	0.689657	0.690999	0.737069			19.1609	18.665	18.3588	18.353	20.8888			13.4732	13.0056	12.6612	12.6819	15.3965
84.7675	51.151	0.738772	0.733757	0.732007	0.725773	0.720479	0.711016		20.7462	19.9294	20.1194	19.7146	19.6704	19.0996		15.3267	14.6233	14.7275	14.3083	14.1721	13.5801		87.674	51.173	0.702994	0.695783	0.689675	0.692452	0.737006			19.1628	18.596	18.3175	18.2995	20.8384			13.4714	12.9388	12.6331	12.6715	15.358
84.9718	51.245	0.740953	0.734109	0.729838	0.728601	0.719448	0.712209		20.6943	19.8663	20.1189	19.6961	19.6943	19.0456		15.3335	14.584	14.6836	14.3506	14.169	13.5644		87.8782	51.297	0.702765	0.694472	0.689967	0.693871	0.737187			19.1037	18.6184	18.3736	18.2509	20.7868			13.4254	12.93	12.6772	12.6638	15.3237
85.1759	51.301	0.737754	0.733214	0.731405	0.72586	0.723506	0.711343		20.7162	19.893	20.028	19.6571	19.5607	19.0203		15.2835	14.5858	14.6486	14.2683	14.1523	13.5299		88.0821	51.417	0.703872	0.697432	0.690742	0.691447	0.737562			19.1124	18.567	18.251	18.239	20.8128			13.4527	12.9492	12.6067	12.6113	15.3508
85.3803	51.451	0.738242	0.733811	0.731497	0.727286	0.723133	0.710344		20.6568	19.814	20.0385	19.5918	19.5428	18.9781		15.2497	14.5397	14.6581	14.2489	14.1321	13.481		88.286	51.503	0.703213	0.69571	0.690407	0.693795	0.736745			19.0635	18.526	18.2303	18.1387	20.7559			13.4057	12.8887	12.5863	12.5845	15.2918
85.5848	51.511	0.738283	0.736133	0.732975	0.729669	0.720663	0.710632		20.6156	19.8674	19.9771	19.5573	19.5998	18.9244		15.2202	14.6251	14.6427	14.2704	14.1249	13.4483		88.4902	51.593	0.702729	0.695686	0.690578	0.692693	0.737607			19.0494	18.5207	18.2409	18.1496	20.6663			13.3865	12.8846	12.5968	12.5721	15.2436
85.7894	51.66	0.73884	0.734974	0.733317	0.727338	0.723378	0.711703		20.5441	19.7524	19.9733	19.4941	19.4853	18.904		15.1788	14.5175	14.6468	14.1788	14.0952	13.454		88.6943	51.717	0.705124	0.696463	0.691219	0.692725	0.737102			19.0527	18.4721	18.1571	18.1623	20.7292			13.4345	12.8652	12.5505	12.5815	15.2795
85.9938	51.781	0.740067	0.73578	0.734601	0.729329	0.72361	0.714325		20.5307	19.6928	19.9091	19.4731	19.4732	18.9063		15.1941	14.4896	14.6252	14.2023	14.091	13.5052		88.8983	51.807	0.704448	0.699208	0.690678	0.692305	0.738989			19.0246	18.4473	18.1458	18.0965	20.5935			13.4019	12.8985	12.5329	12.5283	15.2184
86.198	51.871	0.740232	0.736064	0.732386	0.73057	0.724307	0.713263		20.5172	19.6588	19.8676	19.4463	19.4081	18.8594		15.1875	14.4701	14.5508	14.2069	14.0574	13.4517		89.1024	51.867	0.703836	0.69797	0.692334	0.692054	0.738319			18.9525	18.3918	18.1129	18.0912	20.6403			13.3394	12.8369	12.5402	12.5201	15.2391
86.4023	51.96	0.739055	0.734633	0.73261	0.729154	0.723175	0.71238		20.4546	19.6355	19.8411	19.4475	19.4015	18.8247		15.1171	14.4249	14.5358	14.1802	14.0307	13.4103		89.3069	51.987	0.703869	0.69826	0.693005	0.692947	0.73677			18.9352	18.3752	18.0794	18.0182	20.5634			13.3279	12.8307	12.5291	12.4856	15.1505
86.6068	52.05	0.7397	0.735397	0.732049	0.731612	0.721091	0.713976		20.4775	19.638	19.8825	19.3899	19.3906	18.7512		15.1472	14.4417	14.555	14.1859	13.9824	13.3879		89.5111	52.107	0.70408	0.697594	0.693346	0.692943	0.73872			18.9273	18.3663	18.0575	18.0119	20.5208			13.3263	12.8122	12.5201	12.4812	15.1591
86.811	52.14	0.73952	0.737311	0.732701	0.729308	0.72246	0.71448		20.3485	19.5427	19.7895	19.3746	19.3709	18.7718		15.0481	14.4091	14.4998	14.13	13.9947	13.4121		89.7152	52.223	0.705753	0.696943	0.692415	0.691433	0.738106			18.842	18.3707	18.0209	18.0143	20.5002			13.2978	12.8033	12.4779	12.4557	15.1313
87.0154	52.29	0.738327	0.736097	0.734416	0.730999	0.723653	0.71226		20.3573	19.5498	19.819	19.3604	19.3328	18.7518		15.0304	14.3906	14.5554	14.1524	13.9902	13.3562		89.9191	52.287	0.703647	0.698584	0.690325	0.691457	0.738136			18.8488	18.2854	18.0195	18.0024	20.4847			13.2629	12.7739	12.4393	12.4479	15.1205
87.2199	52.38	0.739171	0.736314	0.733875	0.729213	0.722536	0.713827		20.3383	19.5087	19.7345	19.3291	19.3651	18.7235		15.0335	14.3645	14.4827	14.0951	13.992	13.3653		90.1232	52.403	0.703288	0.697309	0.69124	0.691796	0.738169			18.8212	18.2873	18.0256	18.0006	20.4586			13.2367	12.7519	12.46	12.4527	15.1019
87.424	52.474	0.738179	0.736853	0.734836	0.730697	0.723646	0.714579		20.3379	19.5209	19.6597	19.2328	19.2406	18.6784		15.013	14.384	14.4467	14.0533	13.9234	13.3472		90.3272	52.493	0.704734	0.698811	0.693032	0.692887	0.736695			18.7977	18.28	17.9494	17.871	20.3946			13.2474	12.7743	12.4395	12.3826	15.0246
87.6283	52.564	0.738773	0.735969	0.732252	0.728799	0.724038	0.713714		20.2873	19.4504	19.6795	19.2973	19.2623	18.6821		14.9877	14.3149	14.4104	14.0639	13.9467	13.3337		90.5314	52.586	0.705962	0.697149	0.692632	0.691087	0.739662			18.7685	18.2461	17.8903	17.8733	20.2867			13.2498	12.7203	12.3914	12.352	15.0053
87.8327	52.68	0.740946	0.736757	0.735023	0.732488	0.722665	0.714429		20.2231	19.4192	19.6102	19.1995	19.2588	18.6318		14.9842	14.3073	14.414	14.0634	13.9177	13.3111		90.7356	52.706	0.707737	0.699687	0.691402	0.69451	0.737228			18.7119	18.153	17.9002	17.8098	20.2946			13.2431	12.7014	12.3762	12.3691	14.9618
88.037	52.77	0.739934	0.736985	0.732805	0.730708	0.724887	0.713167		20.1457	19.345	19.6106	19.1925	19.1616	18.6019		14.9065	14.257	14.3707	14.0241	13.89	13.2663		90.9397	52.822	0.706648	0.698963	0.691189	0.693164	0.738387			18.7066	18.1724	17.9093	17.8366	20.2818			13.219	12.7019	12.3787	12.3637	14.9758
88.2413	52.86	0.741587	0.737058	0.733112	0.730313	0.724677	0.71567		20.1587	19.3534	19.5444	19.1387	19.1169	18.5113		14.9494	14.2646	14.3282	13.9772	13.8536	13.248		91.144	52.882	0.707737	0.699198	0.693155	0.693962	0.738862			18.6235	18.1029	17.7724	17.806	20.2794			13.1806	12.6575	12.319	12.3567	14.9837
88.4458	52.98	0.740392	0.736841	0.73463	0.731492	0.725302	0.715199		20.13	19.3204	19.5654	19.1002	19.1309	18.5028		14.9041	14.2361	14.3734	13.9716	13.8757	13.2332		91.3483	53.002	0.705862	0.697886	0.693282	0.693919	0.738455			18.6108	18.1284	17.7931	17.781	20.2066			13.1366	12.6516	12.3356	12.3386	14.9216
88.6501	53.074	0.739621	0.739171	0.736077	0.730769	0.725938	0.71577		20.1059	19.2826	19.4799	19.0907	19.0952	18.5167		14.8707	14.2532	14.3387	13.9509	13.862	13.2537		91.5525	53.096	0.70706	0.700687	0.694485	0.693416	0.740058			18.5786	18.0324	17.7586	17.7196	20.1717			13.1362	12.635	12.3331	12.287	14.9282
88.8545	53.16	0.738272	0.739066	0.734673	0.730469	0.725128	0.715315		20.0467	19.2529	19.4859	19.0388	19.0526	18.4769		14.7999	14.2292	14.3158	13.9072	13.8156	13.2168		91.7568	53.216	0.705895	0.700009	0.691197	0.694694	0.738841			18.5829	17.9635	17.7895	17.6621	20.1311			13.1176	12.5746	12.2961	12.2698	14.8737
89.0591	53.283	0.739393	0.737749	0.732258	0.730214	0.724999	0.713074		20.0625	19.2442	19.4746	19.034	19.0017	18.4877		14.8341	14.1974	14.2604	13.8989	13.7762	13.1831		91.9609	53.336	0.705868	0.699921	0.69445	0.692154	0.738335			18.5213	17.9973	17.7102	17.7218	20.1797			13.0736	12.5967	12.2988	12.2662	14.8994
89.2634	53.404	0.740818	0.737673	0.732445	0.732155	0.725381	0.715161		19.9754	19.188	19.4423	18.9702	19.0027	18.4367		14.7981	14.1544	14.2404	13.8891	13.7842	13.1852		92.1652	53.422	0.706942	0.700122	0.693647	0.694946	0.738745			18.5153	17.9676	17.6667	17.6335	20.0971			13.0892	12.5795	12.2545	12.2544	14.8466
89.4678	53.49	0.741854	0.736435	0.735516	0.731891	0.726532	0.716241		19.8808	19.1888	19.3402	18.9191	18.994	18.36		14.7487	14.1313	14.2251	13.8468	13.7997	13.1502		92.3691	53.542	0.708026	0.699917	0.692411	0.694545	0.738515			18.4809	17.9999	17.7075	17.6549	20.0532			13.085	12.5984	12.2609	12.2621	14.8096
89.6722	53.61	0.7404	0.739999	0.733942	0.731181	0.723605	0.716207		19.8977	19.044	19.398	18.9452	18.9524	18.3674		14.7322	14.0925	14.237	13.8523	13.7141	13.1548		92.5731	53.636	0.707988	0.70074	0.693783	0.695151	0.7423			18.4623	17.9498	17.638	17.5802	19.981			13.0711	12.5782	12.2369	12.2209	14.8319
89.8765	53.7	0.742788	0.737444	0.733189	0.730505	0.727676	0.716934		19.828	19.1017	19.3214	18.9106	18.9123	18.3222		14.728	14.0864	14.1662	13.8143	13.762	13.1358		92.7774	53.726	0.707557	0.700711	0.693469	0.694914	0.739679			18.4547	17.8819	17.5875	17.5596	19.949			13.0577	12.5301	12.1964	12.2024	14.7559
90.0806	53.76	0.742125	0.738573	0.734758	0.72969	0.724397	0.715191		19.7911	19.002	19.3155	18.9145	18.8615	18.3126		14.6875	14.0344	14.1922	13.8017	13.6632	13.097		92.9817	53.816	0.70742	0.701703	0.693701	0.692744	0.739477			18.4178	17.8672	17.5497	17.5342	19.9241			13.0291	12.5375	12.1742	12.1467	14.7334
90.2851	53.91	0.740625	0.740089	0.73413	0.731923	0.726941	0.714864		19.7673	18.9782	19.2784	18.84	18.8536	18.2759		14.6402	14.0455	14.1529	13.7894	13.7055	13.0648		93.1858	53.906	0.708015	0.700655	0.692831	0.693722	0.738434			18.4207	17.8473	17.5503	17.5341	19.8926			13.0422	12.5048	12.1594	12.1638	14.6894
90.4897	54.03	0.7407	0.74003	0.736297	0.732116	0.726288	0.7162		19.7736	18.9595	19.2113	18.7999	18.8065	18.2716		14.6463	14.0306	14.1452	13.7637	13.6589	13.0861		93.3902	54.022	0.706174	0.701008	0.693147	0.694927	0.739411			18.3934	17.8074	17.5616	17.4915	19.857			12.9889	12.4831	12.1728	12.1553	14.6825
90.6941	54.12	0.741272	0.73898	0.735599	0.730828	0.726874	0.717382		19.6923	18.9478	19.1811	18.7769	18.7944	18.2099		14.5974	14.0021	14.1096	13.7227	13.6612	13.0634		93.5941	54.142	0.707332	0.701309	0.693692	0.693227	0.739638			18.3009	17.753	17.4986	17.4723	19.7987			12.9448	12.4503	12.1386	12.1123	14.6439
90.8984	54.18	0.739851	0.739953	0.736566	0.732405	0.726987	0.717714		19.7042	18.8793	19.1828	18.763	18.7638	18.1929		14.5781	13.9698	14.1294	13.7421	13.641	13.0573		93.7983	54.262	0.708205	0.700059	0.694936	0.693769	0.739938			18.3184	17.7443	17.4414	17.4175	19.7656			12.9732	12.4221	12.1206	12.0837	14.6253
91.1031	54.3	0.741977	0.738128	0.735702	0.732476	0.728479	0.716815		19.6577	18.8816	19.1578	18.708	18.6903	18.154		14.5856	13.937	14.0944	13.7032	13.6155	13.013		94.0026	54.322	0.707533	0.702111	0.693253	0.694768	0.738141			18.2505	17.7395	17.439	17.3635	19.7739			12.9128	12.4551	12.0896	12.0636	14.5959
91.3074	54.42	0.742206	0.738686	0.736076	0.732949	0.725899	0.716978		19.6471	18.8768	19.1208	18.6475	18.7263	18.1347		14.5822	13.944	14.0743	13.6677	13.5934	13.0022		94.2069	54.412	0.70726	0.701442	0.695352	0.692485	0.741642			18.2438	17.6827	17.4395	17.4046	19.6659			12.9031	12.4034	12.1266	12.0524	14.585
91.5118	54.513	0.742402	0.738998	0.7359	0.734058	0.726344	0.718381		19.5574	18.8521	19.0829	18.6218	18.6734	18.1431		14.5195	13.9317	14.0431	13.6695	13.5633	13.0336		94.4113	54.536	0.708611	0.701074	0.693414	0.695249	0.739022			18.1808	17.6976	17.4018	17.3406	19.7139			12.8831	12.4073	12.0667	12.0561	14.569
91.7162	54.6	0.741234	0.737829	0.737272	0.734299	0.726438	0.719282		19.57	18.7876	19.0362	18.5837	18.6109	18.0532		14.506	13.8621	14.0349	13.646	13.5197	12.9853		94.6155	54.626	0.708975	0.702764	0.695316	0.694138	0.742465			18.1661	17.6297	17.37	17.3694	19.623			12.8793	12.3895	12.0777	12.0568	14.5694
91.9205	54.72	0.743289	0.738282	0.736634	0.731981	0.728883	0.71911		19.4971	18.7303	18.9883	18.583	18.6322	18.0011		14.492	13.8282	13.9874	13.6024	13.5807	12.9448		94.82	54.746	0.706599	0.702318	0.693747	0.692656	0.739378			18.2211	17.617	17.3181	17.3413	19.6352			12.875	12.3727	12.0144	12.0116	14.5179
92.1248	54.81	0.740605	0.741528	0.737852	0.732095	0.727636	0.717622		19.5084	18.6991	18.9432	18.549	18.5691	18.0304		14.448	13.8659	13.9772	13.5796	13.5116	12.9391		95.0244	54.896	0.708975	0.700696	0.693784	0.695461	0.738015			18.1587	17.6009	17.3211	17.2773	19.6348			12.8741	12.3329	12.0171	12.0157	14.4908
92.3293	54.93	0.741159	0.74109	0.735044	0.730904	0.728119	0.717442		19.4693	18.668	18.9478	18.5374	18.5934	17.9721		14.4299	13.8347	13.9274	13.5491	13.5382	12.894		95.2284	54.922	0.708835	0.701817	0.696484	0.694428	0.738278			18.0916	17.5831	17.273	17.238	19.5316			12.824	12.3401	12.0303	11.9706	14.4197
92.5336	55.02	0.742137	0.740315	0.737504	0.731579	0.728265	0.718246		19.4217	18.6307	18.8361	18.5192	18.5276	17.9371		14.4136	13.7926	13.8917	13.5482	13.493	12.8833		95.433	55.073	0.709313	0.700363	0.695608	0.694617	0.742164			18.1213	17.5825	17.2345	17.2273	19.4794			12.8536	12.3141	11.9885	11.9664	14.4569
92.7381	55.084	0.743305	0.739258	0.737754	0.731921	0.72794	0.717266		19.3716	18.6326	18.8254	18.4716	18.4898	17.9366		14.399	13.7743	13.8885	13.5197	13.4595	12.8653		95.6373	55.163	0.709263	0.701958	0.696352	0.69531	0.740552			18.0948	17.5464	17.1994	17.1678	19.5013			12.834	12.3168	11.9768	11.9369	14.4417
92.9428	55.23	0.742186	0.740251	0.735881	0.731866	0.729088	0.719358		19.332	18.5736	18.8297	18.4679	18.4237	17.9275		14.3479	13.7492	13.8564	13.516	13.4325	12.8963		95.8416	55.256	0.707565	0.704746	0.694619	0.696018	0.739667			18.0653	17.4665	17.2212	17.1256	19.4409			12.7824	12.3095	11.9622	11.9198	14.3798
93.1475	55.294	0.742178	0.739695	0.735134	0.731274	0.726122	0.718617		19.3547	18.5335	18.8596	18.4234	18.496	17.8881		14.3646	13.7092	13.8644	13.4725	13.4303	12.8547		96.0457	55.376	0.708756	0.702581	0.694544	0.695251	0.741701			17.9887	17.4657	17.2081	17.1187	19.4032			12.7496	12.2711	11.9518	11.9018	14.3914
93.3522	55.44	0.742267	0.73809	0.736256	0.731079	0.726189	0.719856		19.2378	18.5112	18.8055	18.4319	18.4243	17.8727		14.2795	13.6629	13.8457	13.4752	13.3795	12.8657		96.2497	55.466	0.711041	0.703134	0.695492	0.696441	0.740422			17.9554	17.4649	17.136	17.0503	19.3946			12.767	12.2802	11.9179	11.8745	14.3601
93.5567	55.56	0.742104	0.738404	0.737774	0.732177	0.727401	0.717811		19.2685	18.5126	18.7532	18.3284	18.3679	17.8149		14.2992	13.6698	13.8356	13.4196	13.3609	12.7877		96.4537	55.557	0.710842	0.70453	0.697941	0.695459	0.740957			17.8714	17.3769	17.1184	17.064	19.3557			12.7038	12.2425	11.9476	11.8673	14.3418
93.761	55.62	0.74269	0.739381	0.736286	0.733232	0.728084	0.718588		19.1957	18.4727	18.7166	18.3132	18.359	17.8291		14.2565	13.6583	13.7807	13.4278	13.3669	12.8118		96.6585	55.647	0.711814	0.703793	0.696079	0.695564	0.739908			17.9329	17.3379	17.0779	17.0486	19.284			12.7649	12.2023	11.8876	11.8584	14.2684
93.9656	55.74	0.742752	0.739073	0.736565	0.73362	0.728681	0.721225		19.2083	18.4684	18.6934	18.2877	18.3037	17.7497		14.267	13.6495	13.7689	13.4162	13.3375	12.8015		96.8634	55.737	0.71195	0.704205	0.697738	0.695797	0.742051			17.8426	17.2927	17.0192	16.9792	19.282			12.703	12.1776	11.875	11.8141	14.3082
94.1701	55.834	0.742164	0.738845	0.735778	0.735983	0.729059	0.718857		19.161	18.3952	18.652	18.2511	18.3441	17.7518		14.2206	13.5912	13.7237	13.4325	13.3739	12.761		97.0679	55.887	0.711407	0.703845	0.696562	0.697624	0.74363			17.8332	17.3079	17.0572	16.9835	19.16			12.6866	12.1821	11.8814	11.8481	14.248
94.3745	55.95	0.743656	0.740905	0.73718	0.734516	0.727126	0.720921		19.0706	18.3672	18.6535	18.2387	18.2711	17.7019		14.182	13.6084	13.751	13.3966	13.2854	12.7617		97.2721	55.973	0.711951	0.706385	0.698859	0.698428	0.74209			17.7996	17.2443	16.9697	16.9287	19.1693			12.6724	12.1811	11.8594	11.8234	14.2254
94.5788	56.074	0.742419	0.74078	0.739116	0.736497	0.728353	0.719612		19.0495	18.3509	18.6246	18.145	18.2175	17.6843		14.1427	13.594	13.7657	13.3637	13.2688	12.7259		97.4763	56.093	0.711628	0.705194	0.69729	0.697956	0.741921			17.7356	17.2369	16.9484	16.856	19.1168			12.6211	12.1553	11.8179	11.7647	14.1832
94.7831	56.164	0.740919	0.740293	0.737731	0.73097	0.729986	0.722329		19.0492	18.3097	18.5704	18.1696	18.1953	17.6252		14.1139	13.5545	13.7	13.2814	13.2823	12.7312		97.6806	56.187	0.712296	0.706717	0.697906	0.696784	0.741542			17.745	17.2237	16.9339	16.887	19.1161			12.6397	12.1723	11.8182	11.7666	14.1754
94.9878	56.221	0.743932	0.740051	0.737485	0.733282	0.731158	0.721539		18.9747	18.265	18.5336	18.1526	18.1355	17.6554		14.1159	13.517	13.6683	13.311	13.2599	12.739		97.8849	56.277	0.713528	0.706244	0.698177	0.698307	0.743298			17.6995	17.1804	16.9138	16.8712	19.0838			12.6291	12.1335	11.8088	11.7813	14.185
95.1925	56.374	0.742935	0.741013	0.736622	0.738945	0.727752	0.722701		19.0177	18.1935	18.515	18.0376	18.1774	17.5572		14.1289	13.4816	13.6385	13.3288	13.2286	12.6886		98.0893	56.367	0.713285	0.705146	0.700135	0.697813	0.742539			17.6823	17.1624	16.8593	16.8362	19.0266			12.6125	12.102	11.8038	11.7485	14.128
95.3971	56.464	0.743015	0.74076	0.736408	0.734571	0.729886	0.720071		18.9349	18.1978	18.4696	18.0559	18.129	17.5492		14.0689	13.4802	13.6011	13.2633	13.2321	12.6366		98.2935	56.483	0.712125	0.704468	0.700419	0.695834	0.74159			17.6623	17.1618	16.846	16.8063	19.0103			12.5778	12.09	11.7993	11.6944	14.0978
95.6015	56.555	0.744744	0.740928	0.738658	0.733994	0.729877	0.720713		18.8928	18.1647	18.4424	18.0712	18.0886	17.5774		14.0703	13.4587	13.6226	13.2641	13.2025	12.6683		98.4979	56.573	0.713797	0.70524	0.70008	0.698422	0.741583			17.6093	17.1069	16.7858	16.7119	19.004			12.5695	12.0645	11.7514	11.672	14.0931
95.8059	56.645	0.741761	0.740298	0.740103	0.735005	0.730025	0.721883		18.8592	18.1453	18.3937	17.9919	18.0455	17.5105		13.989	13.4329	13.6132	13.2241	13.1736	12.6405		98.7019	56.697	0.713721	0.705748	0.69909	0.697605	0.742946			17.5861	17.084	16.8336	16.776	18.9422			12.5516	12.057	11.7682	11.703	14.073
96.0107	56.765	0.743174	0.740192	0.73892	0.736505	0.731065	0.72126		18.8176	18.089	18.384	17.9216	18.0045	17.5073		13.9847	13.3894	13.5843	13.1993	13.1624	12.6273		98.9063	56.757	0.713966	0.706815	0.697612	0.698757	0.743431			17.5423	17.0347	16.7771	16.7455	18.9196			12.5246	12.0404	11.7039	11.701	14.0654
96.2156	56.855	0.7439	0.740771	0.73891	0.735493	0.730773	0.719915		18.7935	18.0875	18.3439	17.9605	17.9801	17.4719		13.9805	13.3987	13.5545	13.2098	13.1393	12.5783		99.1109	56.877	0.713022	0.705944	0.698778	0.700009	0.742077			17.5386	17.0609	16.7261	16.6588	18.8811			12.5054	12.0441	11.6878	11.6613	14.0112
96.4201	56.971	0.745089	0.742321	0.738484	0.736238	0.729474	0.722808		18.7934	17.9985	18.3084	17.9157	17.9615	17.4416		14.0028	13.3607	13.5205	13.1902	13.1025	12.6069		99.3156	56.967	0.71509	0.70792	0.70014	0.698301	0.744583			17.4959	16.9896	16.684	16.6648	18.7838			12.5111	12.0272	11.6811	11.6371	13.9861
96.6247	57.065	0.744108	0.740271	0.737345	0.735101	0.730031	0.721615		18.7138	18.0277	18.2774	17.8848	17.9581	17.3748		13.925	13.3454	13.4768	13.1472	13.11	12.5379		99.52	57.088	0.713785	0.708217	0.69968	0.699276	0.742523			17.5126	16.9589	16.709	16.5788	18.787			12.5003	12.0106	11.691	11.5931	13.9498
96.8289	57.185	0.743286	0.742414	0.737886	0.735357	0.730416	0.723134		18.6925	17.9599	18.2383	17.8484	17.8551	17.3709		13.8939	13.3337	13.4578	13.125	13.0416	12.5615		99.7242	57.204	0.714503	0.708782	0.700742	0.700586	0.743177			17.4385	16.8882	16.6632	16.5853	18.7444			12.4598	11.97	11.6766	11.6194	13.9304
97.0333	57.272	0.74326	0.742157	0.736663	0.736539	0.732767	0.722285		18.6241	17.9617	18.2258	17.8236	17.8693	17.3531		13.8425	13.3304	13.4263	13.1278	13.094	12.5339		99.9286	57.298	0.713645	0.708599	0.699186	0.698122	0.747419			17.4649	16.9536	16.6466	16.6036	18.6463			12.4637	12.0133	11.6391	11.5913	13.9366
97.2377	57.362	0.743748	0.740508	0.740374	0.734268	0.733423	0.723761		18.6152	17.9415	18.144	17.7854	17.8069	17.3552		13.845	13.2858	13.4333	13.0593	13.06	12.561		100.133	57.388	0.715569	0.709375	0.700358	0.700596	0.744437			17.4238	16.9179	16.6261	16.528	18.7298			12.4679	12.0011	11.6442	11.5794	13.9432
97.4421	57.452	0.744639	0.739777	0.740878	0.736995	0.730865	0.723095		18.5713	17.8857	18.1471	17.7265	17.7885	17.2885		13.8289	13.2314	13.4448	13.0644	13.001	12.5013		100.338	57.508	0.715603	0.707794	0.700392	0.702107	0.744885			17.3805	16.8755	16.6114	16.4876	18.6448			12.4375	11.9444	11.6345	11.576	13.8882
97.6466	57.542	0.743414	0.743177	0.738733	0.736766	0.732701	0.724345		18.5495	17.8235	18.1335	17.6975	17.7906	17.2275		13.79	13.246	13.3958	13.0389	13.0352	12.4786		100.542	57.628	0.712381	0.707557	0.701211	0.699398	0.742895			17.3932	16.8672	16.5288	16.5215	18.6466			12.3906	11.9345	11.5901	11.5551	13.8525
97.8514	57.632	0.746375	0.742557	0.740308	0.737259	0.732614	0.725561		18.4843	17.803	18.0476	17.6683	17.7636	17.2256		13.7962	13.2198	13.3608	13.0261	13.0139	12.4982		100.746	57.718	0.714751	0.708497	0.701287	0.701409	0.746213			17.2857	16.8301	16.5159	16.4645	18.5662			12.355	11.9241	11.5824	11.5484	13.8543
98.0563	57.782	0.744427	0.742344	0.738703	0.737212	0.735539	0.724322		18.4905	17.7735	18.0286	17.6658	17.654	17.1825		13.7649	13.194	13.3178	13.0234	12.9852	12.4457		100.95	57.778	0.715905	0.707571	0.699982	0.701039	0.742251			17.2713	16.8183	16.5143	16.4509	18.5662			12.3646	11.9002	11.5597	11.5327	13.7808
98.2609	57.902	0.74391	0.743201	0.738991	0.738875	0.733507	0.723159		18.4267	17.751	18.0555	17.6167	17.6564	17.1876		13.7078	13.1925	13.3429	13.0166	12.9511	12.4294		101.155	57.895	0.717005	0.707452	0.702691	0.698169	0.744224			17.2831	16.7979	16.4637	16.4214	18.481			12.392	11.8837	11.5689	11.4649	13.754
98.4653	58.026	0.745364	0.741255	0.740211	0.737548	0.73172	0.724853		18.3858	17.699	17.991	17.5438	17.6497	17.144		13.7041	13.1195	13.3171	12.9394	12.9147	12.4269		101.36	58.015	0.71691	0.709776	0.699807	0.699086	0.742199			17.2239	16.6964	16.4368	16.3839	18.5108			12.348	11.8507	11.5026	11.4538	13.7387
98.6697	58.112	0.744887	0.741798	0.740137	0.737586	0.731529	0.724878		18.4117	17.649	17.9364	17.5785	17.6043	17.1007		13.7146	13.092	13.2754	12.9656	12.8781	12.396		101.564	58.135	0.714737	0.70735	0.700663	0.701003	0.745601			17.2369	16.72	16.4271	16.3842	18.4529			12.3199	11.8269	11.5099	11.4853	13.7585
98.8743	58.206	0.74471	0.74479	0.741898	0.736381	0.735392	0.727104		18.2626	17.6338	17.881	17.5326	17.5235	17.1024		13.6003	13.1334	13.2658	12.9107	12.8866	12.4353		101.768	58.225	0.716868	0.710933	0.699789	0.703193	0.742988			17.1687	16.6646	16.4078	16.2904	18.4397			12.3077	11.8474	11.482	11.4553	13.7005
99.0787	58.323	0.745374	0.742321	0.739985	0.738553	0.735048	0.726279		18.2409	17.6154	17.9319	17.5098	17.5343	17.0306		13.5963	13.0763	13.2693	12.932	12.8886	12.369		101.973	58.345	0.717312	0.708931	0.700361	0.699614	0.743404			17.1125	16.6609	16.3899	16.3237	18.389			12.275	11.8114	11.4788	11.4203	13.6705
99.2833	58.417	0.746667	0.744295	0.740355	0.73905	0.735389	0.726418		18.2567	17.5146	17.811	17.445	17.5263	17.0004		13.6317	13.036	13.1865	12.8928	12.8886	12.3494		102.177	58.469	0.717539	0.709299	0.702209	0.700108	0.74495			17.0972	16.6457	16.3709	16.2633	18.3137			12.2679	11.8068	11.4958	11.3861	13.6428
99.4878	58.507	0.74471	0.745187	0.742892	0.738724	0.735746	0.727032		18.2479	17.5358	17.7779	17.3993	17.4801	16.9817		13.5894	13.0674	13.2071	12.8533	12.8609	12.3463		102.381	58.526	0.716955	0.70856	0.701694	0.700184	0.744753			17.1122	16.5931	16.2889	16.2626	18.3253			12.2687	11.7572	11.4298	11.3868	13.6478
99.6923	58.597	0.745968	0.743568	0.741262	0.740531	0.736173	0.726751		18.1367	17.5304	17.7893	17.3828	17.4325	16.9691		13.5294	13.0351	13.1865	12.8725	12.8334	12.3323		102.586	58.616	0.71591	0.710569	0.700222	0.701821	0.743792			17.0058	16.5146	16.3283	16.2241	18.2395			12.1746	11.7348	11.4334	11.3864	13.5664
99.8968	58.657	0.747057	0.744368	0.740163	0.737677	0.734993	0.725549		18.1024	17.5039	17.7861	17.3315	17.3842	16.97		13.5235	13.0294	13.1646	12.7851	12.7773	12.3126		102.79	58.74	0.716821	0.710446	0.701777	0.702892	0.745229			17.1085	16.5386	16.257	16.1868	18.2504			12.2638	11.7498	11.4088	11.3776	13.6007
100.101	58.777	0.74587	0.743187	0.74243	0.742173	0.735179	0.725546		18.0526	17.4015	17.6735	17.3077	17.371	16.9273		13.4649	12.9326	13.1214	12.8453	12.7708	12.2816		102.994	58.83	0.717612	0.709172	0.703412	0.700067	0.745965			17.0355	16.5321	16.2076	16.1871	18.1848			12.2248	11.7241	11.4006	11.3321	13.5652
100.306	58.894	0.745201	0.747128	0.742542	0.73882	0.735319	0.725906		18.1134	17.3328	17.6627	17.2664	17.3506	16.8817		13.4981	12.9499	13.1153	12.7567	12.7582	12.2546		103.199	58.92	0.718606	0.711471	0.700796	0.702417	0.74599			16.9916	16.4207	16.2301	16.1238	18.1224			12.2103	11.6828	11.374	11.3257	13.5191
100.511	59.044	0.746285	0.745023	0.740036	0.740968	0.735895	0.728623		18.0402	17.3714	17.6536	17.2489	17.3261	16.8092		13.4631	12.9421	13.0643	12.7809	12.7502	12.2476		103.403	59.01	0.718452	0.712358	0.70249	0.701878	0.745133			16.9918	16.4512	16.1697	16.0863	18.1385			12.2078	11.7191	11.359	11.2906	13.5156
100.716	59.168	0.746595	0.744009	0.740397	0.738516	0.737974	0.728157		18.0008	17.3699	17.6235	17.2357	17.3106	16.8491		13.4393	12.9233	13.0483	12.7289	12.7748	12.2688		103.608	59.127	0.719737	0.708481	0.703161	0.701222	0.746267			16.9165	16.454	16.1768	16.1159	18.0525			12.1754	11.6574	11.3749	11.3008	13.472
100.92	59.224	0.747634	0.744545	0.742249	0.741156	0.736959	0.727216		17.9433	17.2555	17.5875	17.165	17.2375	16.7945		13.415	12.8475	13.0543	12.7219	12.7033	12.2133		103.812	59.22	0.71769	0.710706	0.70339	0.703792	0.746588			16.9054	16.4136	16.1176	16.0521	18.0207			12.1328	11.6653	11.337	11.2973	13.454
101.125	59.345	0.74783	0.746897	0.743072	0.740941	0.73648	0.729017		17.9651	17.2404	17.5732	17.1959	17.2136	16.7657		13.4349	12.8768	13.0581	12.7412	12.6775	12.2225		104.017	59.371	0.718476	0.711205	0.70256	0.701755	0.746624			16.8538	16.3699	16.1024	16.0121	18.0037			12.1091	11.6424	11.3129	11.2366	13.442
101.329	59.438	0.746482	0.744707	0.742601	0.741042	0.735987	0.729008		17.9026	17.2223	17.5329	17.0925	17.2327	16.7144		13.3639	12.8255	13.0199	12.6663	12.683	12.1849		104.222	59.461	0.719584	0.712571	0.703965	0.70267	0.744419			16.8752	16.3522	16.045	15.9946	17.9987			12.1431	11.6521	11.2951	11.2389	13.3986
101.534	59.555	0.748105	0.74671	0.742369	0.740581	0.734972	0.72923		17.8118	17.16	17.4835	17.1196	17.1642	16.6727		13.3251	12.8136	12.9792	12.6785	12.6152	12.1583		104.426	59.581	0.721481	0.712551	0.703681	0.704535	0.746161			16.7953	16.3229	16.0133	15.9375	17.9059			12.1175	11.6309	11.2682	11.2285	13.3606
101.739	59.615	0.749145	0.74343	0.741215	0.741443	0.737184	0.730657		17.8195	17.1908	17.4088	17.0405	17.1327	16.6373		13.3494	12.7802	12.9037	12.6345	12.6299	12.1562		104.63	59.641	0.718496	0.71229	0.70362	0.701574	0.745038			16.8024	16.2934	16.0156	15.9694	17.9359			12.0725	11.6056	11.2689	11.2037	13.3629
101.943	59.769	0.744899	0.745275	0.742547	0.741451	0.736787	0.728391		17.7712	17.1505	17.4598	17.0548	17.0792	16.6281		13.2378	12.7818	12.9648	12.6453	12.5838	12.1117		104.835	59.732	0.721509	0.711305	0.703777	0.70346	0.743859			16.7313	16.2755	16.0156	15.9244	17.8795			12.0718	11.5768	11.2714	11.2022	13.2998
102.148	59.795	0.748793	0.744719	0.743319	0.740539	0.735171	0.727781		17.7448	17.1123	17.3873	17.0117	17.0982	16.619		13.2872	12.7438	12.9243	12.5978	12.5701	12.095		105.04	59.848	0.71868	0.711239	0.704309	0.70442	0.745933			16.7235	16.2265	15.9666	15.8694	17.8333			12.0189	11.5409	11.2454	11.1787	13.3024
102.352	59.946	0.748142	0.746667	0.742014	0.740208	0.737036	0.731383		17.685	17.0582	17.3687	16.994	17.068	16.5637		13.2309	12.7368	12.8878	12.5791	12.5798	12.1144		105.244	60.002	0.722337	0.713573	0.704531	0.704613	0.745175			16.7111	16.1756	15.8992	15.8177	17.8605			12.071	11.5425	11.2015	11.1454	13.3092
102.557	60.036	0.748046	0.744285	0.744049	0.740815	0.73827	0.728567		17.6974	16.995	17.319	16.9328	16.9944	16.5378		13.2384	12.6491	12.8862	12.5441	12.5465	12.0489		105.448	60.062	0.719296	0.714273	0.705958	0.703094	0.746035			16.6831	16.2023	15.8673	15.8519	17.7816			12.0001	11.5729	11.2016	11.1454	13.2657
102.761	60.096	0.748185	0.745649	0.743539	0.740939	0.737705	0.729109		17.673	16.9695	17.31	16.9496	16.9742	16.5104		13.2227	12.6533	12.8706	12.5586	12.522	12.0379		105.653	60.152	0.721177	0.714511	0.703402	0.704801	0.744783			16.6613	16.1379	15.9011	15.7917	17.7319			12.0157	11.5307	11.1849	11.13	13.2064
102.966	60.22	0.74816	0.743619	0.743238	0.739753	0.737706	0.72964		17.6034	16.9652	17.2409	16.883	16.9439	16.4979		13.1701	12.6157	12.8141	12.4892	12.4996	12.0375		105.857	60.242	0.721122	0.715215	0.703673	0.703626	0.744782			16.6171	16.1414	15.8884	15.7831	17.7182			11.983	11.5446	11.1802	11.1054	13.1962
103.171	60.37	0.749534	0.746891	0.743543	0.740146	0.738303	0.729256		17.5441	16.9229	17.2063	16.848	16.9217	16.4876		13.1499	12.6396	12.7936	12.47	12.4933	12.0237		106.062	60.393	0.721385	0.715776	0.702561	0.7043	0.744709			16.5752	16.1105	15.889	15.7889	17.6739			11.9571	11.5315	11.163	11.1201	13.1619
103.376	60.457	0.746796	0.745429	0.743143	0.740977	0.737727	0.728829		17.5282	16.8825	17.195	16.8323	16.875	16.4205		13.09	12.5847	12.7783	12.4723	12.4492	11.9677		106.266	60.453	0.723291	0.712932	0.70505	0.703418	0.746758			16.5478	16.1385	15.8349	15.7294	17.6001			11.9689	11.5056	11.1644	11.0643	13.143
103.58	60.581	0.749189	0.747351	0.744864	0.744441	0.737165	0.730479		17.4515	16.7529	17.1359	16.7475	16.836	16.3769		13.0745	12.5203	12.7639	12.4676	12.4109	11.963		106.471	60.573	0.723733	0.713433	0.704508	0.704014	0.746747			16.5262	16.0565	15.7825	15.7126	17.5539			11.9605	11.4552	11.1189	11.0619	13.1083
103.785	60.667	0.748923	0.744822	0.743726	0.743748	0.738666	0.730793		17.4565	16.835	17.1339	16.7485	16.8163	16.352		13.0735	12.5391	12.7429	12.4567	12.4216	11.95		106.675	60.663	0.722025	0.713827	0.706183	0.70348	0.747965			16.4942	16.045	15.7629	15.6916	17.5426			11.9093	11.4533	11.1315	11.0387	13.1212
103.99	60.787	0.747539	0.74713	0.743194	0.74203	0.737284	0.732477		17.4381	16.7425	17.0684	16.6689	16.8306	16.3141		13.0357	12.5088	12.6851	12.3688	12.4089	11.9497		106.88	60.814	0.724247	0.713484	0.706281	0.704671	0.746493			16.506	16.0106	15.7134	15.6447	17.5282			11.9544	11.4233	11.0981	11.0244	13.0847
104.194	60.878	0.749089	0.746527	0.745461	0.741111	0.739664	0.729615		17.4009	16.7211	17.0635	16.7257	16.773	16.3236		13.0348	12.4827	12.7202	12.3956	12.4064	11.91		107.084	60.874	0.721851	0.715915	0.707099	0.705911	0.746641			16.4296	15.9602	15.7152	15.6007	17.4847			11.8597	11.4262	11.1122	11.0127	13.0548
104.399	60.971	0.7509	0.747532	0.745596	0.740009	0.741413	0.72959		17.3448	16.725	17.0161	16.6671	16.7015	16.3262		13.0242	12.5025	12.6871	12.3338	12.3827	11.9114		107.288	60.99	0.723458	0.718065	0.70732	0.704605	0.745899			16.4027	15.9248	15.6766	15.5724	17.4302			11.8667	11.435	11.0884	10.9724	13.0012
104.604	61.062	0.74749	0.74873	0.745193	0.743488	0.73972	0.731605		17.3116	16.6297	16.9813	16.5927	16.6995	16.2244		12.9402	12.4511	12.6543	12.3365	12.353	11.8699		107.493	61.05	0.721147	0.712424	0.705467	0.704937	0.746066			16.4146	15.9429	15.6603	15.5516	17.4001			11.8374	11.3581	11.0478	10.9629	12.9816
104.808	61.118	0.74867	0.747083	0.744209	0.742712	0.739993	0.730233		17.2832	16.6517	16.945	16.5806	16.6572	16.2414		12.9394	12.4402	12.6106	12.3146	12.3262	11.86		107.698	61.205	0.722416	0.715997	0.706377	0.706207	0.747809			16.3586	15.91	15.6483	15.5051	17.3467			11.8177	11.3915	11.0536	10.9498	12.9721
105.013	61.238	0.749773	0.748733	0.744648	0.74307	0.739032	0.732599		17.2059	16.5555	16.9452	16.5677	16.6062	16.1711		12.9005	12.3956	12.6182	12.311	12.2725	11.8469		107.902	61.295	0.724815	0.713895	0.708722	0.705217	0.746347			16.3261	15.8855	15.5833	15.5316	17.3346			11.8334	11.3406	11.0442	10.9531	12.9376
105.218	61.362	0.747788	0.746429	0.744327	0.743062	0.738501	0.732758		17.2478	16.5514	16.887	16.473	16.6309	16.1376		12.8977	12.3544	12.5694	12.2405	12.2819	11.8249		108.107	61.385	0.723304	0.715879	0.706587	0.703696	0.746759			16.3269	15.8616	15.592	15.5324	17.3007			11.8093	11.355	11.0171	10.9301	12.9194
105.423	61.483	0.75025	0.747204	0.743553	0.743184	0.740481	0.731686		17.1507	16.5433	16.8781	16.465	16.5497	16.1201		12.8673	12.3612	12.5498	12.2365	12.2548	11.7949		108.311	61.502	0.725163	0.718014	0.709988	0.70698	0.74878			16.25	15.7943	15.5091	15.4419	17.2453			11.7839	11.3405	11.0113	10.9171	12.913
105.627	61.573	0.748487	0.749122	0.744223	0.74113	0.73792	0.732095		17.1734	16.5363	16.8598	16.4759	16.5523	16.1188		12.8541	12.3877	12.5475	12.2108	12.2143	11.8005		108.515	61.565	0.72434	0.71557	0.705689	0.704597	0.748991			16.2273	15.7727	15.5697	15.452	17.1847			11.7541	11.2864	10.9873	10.8875	12.8712
105.832	61.69	0.748111	0.746349	0.742613	0.740825	0.736734	0.731581		17.0995	16.4802	16.8003	16.4622	16.5465	16.0773		12.7923	12.2999	12.4761	12.1956	12.1904	11.7618		108.72	61.655	0.724967	0.716443	0.709031	0.706836	0.749171			16.2625	15.8015	15.4715	15.4079	17.2382			11.7897	11.3209	10.9698	10.8909	12.9143
106.036	61.78	0.750047	0.74852	0.74527	0.742721	0.738668	0.731344		17.0389	16.4401	16.7576	16.4175	16.4881	16.0938		12.7799	12.3057	12.4889	12.1936	12.1792	11.7701		108.925	61.806	0.724787	0.71725	0.708462	0.70556	0.747275			16.2219	15.6981	15.4729	15.4199	17.1115			11.7574	11.2595	10.962	10.8797	12.787
106.241	61.874	0.748459	0.749171	0.743448	0.742124	0.73848	0.732623		17.0533	16.4034	16.7476	16.3469	16.4609	16.0223		12.7637	12.289	12.451	12.1315	12.1561	11.7383		109.129	61.926	0.722957	0.716931	0.707686	0.705794	0.747741			16.245	15.6939	15.4386	15.3864	17.1507			11.7444	11.2514	10.9257	10.8597	12.8243
106.446	61.96	0.74966	0.74788	0.743329	0.742989	0.73996	0.732551		17.0163	16.424	16.7261	16.3005	16.4102	16.0122		12.7564	12.2832	12.433	12.1111	12.1429	11.7298		109.334	62.017	0.723637	0.715991	0.710947	0.70779	0.747512			16.0897	15.6518	15.4523	15.3557	17.0718			11.6431	11.2066	10.9858	10.8686	12.7614
106.651	62.084	0.749123	0.747863	0.746125	0.742934	0.739226	0.734653		16.9808	16.3042	16.6748	16.3215	16.3982	15.9542		12.7207	12.1933	12.4415	12.1258	12.122	11.7208		109.539	62.107	0.72691	0.719304	0.708012	0.705954	0.749124			16.0711	15.6645	15.4058	15.2736	17.057			11.6822	11.2676	10.9075	10.7825	12.7778
106.855	62.235	0.750326	0.746691	0.745703	0.743325	0.737788	0.732875		16.9458	16.3391	16.6446	16.2888	16.3502	15.9179		12.7149	12.2002	12.4119	12.1079	12.063	11.6658		109.743	62.197	0.723692	0.714841	0.709578	0.709392	0.750238			16.0867	15.6648	15.3648	15.2831	16.9727			11.6418	11.1978	10.9026	10.8417	12.7335
107.06	62.291	0.748492	0.746089	0.744952	0.741728	0.739322	0.735139		16.855	16.3063	16.6412	16.2312	16.3491	15.9214		12.6158	12.1659	12.3969	12.0392	12.0872	11.7044		109.947	62.317	0.725632	0.717335	0.708491	0.708535	0.749979			16.0405	15.5887	15.3213	15.2318	16.9552			11.6395	11.1823	10.855	10.7923	12.7161
107.265	62.411	0.747384	0.747399	0.74399	0.743127	0.740848	0.733029		16.7994	16.2499	16.615	16.1874	16.2971	15.8949		12.5556	12.1452	12.3614	12.0293	12.0737	11.6514		110.152	62.377	0.727628	0.717649	0.710933	0.708057	0.747982			15.9849	15.5441	15.2703	15.2103	16.9683			11.631	11.1552	10.8562	10.7697	12.692
107.47	62.475	0.750699	0.748156	0.745103	0.743502	0.739862	0.732672		16.7738	16.214	16.5399	16.1699	16.2708	15.8554		12.592	12.1306	12.3239	12.0223	12.0382	11.6168		110.357	62.468	0.728794	0.719874	0.710904	0.707941	0.749317			15.9467	15.5147	15.2758	15.1715	16.8984			11.6218	11.1686	10.8597	10.7405	12.6623
107.674	62.596	0.749439	0.746883	0.747094	0.744871	0.739737	0.734271		16.798	16.1941	16.4976	16.1201	16.227	15.8169		12.5891	12.0951	12.3253	12.0074	12.0037	11.6139		110.561	62.618	0.726446	0.719772	0.709836	0.706953	0.749651			15.976	15.4938	15.2407	15.1462	16.8494			11.6057	11.152	10.8184	10.7077	12.6312
107.879	62.682	0.74961	0.748051	0.747007	0.742833	0.740089	0.734504		16.737	16.1571	16.495	16.1138	16.2079	15.7799		12.5463	12.0863	12.3219	11.9699	11.9953	11.5904		110.766	62.738	0.7273	0.719415	0.711614	0.704013	0.748792			15.9049	15.4527	15.2263	15.1729	16.8078			11.5676	11.1169	10.8352	10.6819	12.5856
108.084	62.803	0.749611	0.747382	0.745847	0.743778	0.741012	0.734643		16.6935	16.0929	16.4674	16.0257	16.1955	15.7263		12.5136	12.0275	12.2821	11.9196	12.0011	11.5532		110.97	62.829	0.726602	0.719424	0.708525	0.707733	0.749646			15.9303	15.4446	15.1958	15.1171	16.7742			11.575	11.1112	10.7666	10.6988	12.5747
108.289	62.893	0.748989	0.748765	0.746328	0.743286	0.740987	0.733087		16.7209	16.0407	16.4093	16.0589	16.1468	15.7521		12.5238	12.0107	12.2467	11.9364	11.9646	11.5477		111.175	62.919	0.728697	0.719165	0.712049	0.708262	0.74796			15.8247	15.4298	15.1439	15.0712	16.7385			11.5314	11.0966	10.7832	10.6744	12.5197
108.494	63.013	0.74779	0.748815	0.746488	0.74645	0.741628	0.735291		16.6616	16.0246	16.4031	16.0129	16.0538	15.7041		12.4594	11.9995	12.2447	11.9529	11.906	11.5471		111.379	63.009	0.727927	0.721954	0.707068	0.708628	0.748764			15.8826	15.3772	15.1849	15.0799	16.7143			11.5614	11.1017	10.7368	10.6861	12.5151
108.699	63.107	0.750444	0.748209	0.745145	0.742783	0.742257	0.734498		16.6091	15.9923	16.312	16.0069	16.0647	15.6605		12.4642	11.9655	12.1548	11.8896	11.9241	11.5026		111.584	63.1	0.730211	0.719845	0.711218	0.707775	0.748479			15.77	15.3618	15.1286	15.0443	16.6462			11.5154	11.0581	10.7597	10.648	12.4593
108.903	63.227	0.749977	0.748693	0.746815	0.746612	0.743207	0.735439		16.5146	15.9633	16.3098	15.9082	16.0126	15.6376		12.3856	11.9516	12.1804	11.8772	11.9007	11.5005		111.789	63.25	0.728835	0.71896	0.710553	0.709035	0.751945			15.7574	15.3611	15.1391	14.9782	16.5837			11.4845	11.044	10.7572	10.62	12.47
109.108	63.254	0.750202	0.747383	0.745981	0.746113	0.741217	0.736019		16.5173	15.951	16.2747	15.8484	16.0099	15.5868		12.3913	11.9215	12.1406	11.8247	11.8668	11.4722		111.993	63.34	0.729702	0.719435	0.711035	0.710847	0.751988			15.7303	15.3138	15.0742	14.9907	16.5753			11.4784	11.0173	10.7183	10.6561	12.4644
109.313	63.408	0.750543	0.751291	0.743561	0.744381	0.742536	0.736837		16.4813	15.8793	16.2685	15.8346	15.9183	15.5871		12.3699	11.93	12.0966	11.787	11.8199	11.4851		112.198	63.43	0.729136	0.722849	0.708618	0.71064	0.749735			15.7162	15.2995	15.0628	14.9238	16.5317			11.4593	11.0593	10.6738	10.6055	12.3944
109.518	63.498	0.750289	0.747934	0.74455	0.744433	0.743442	0.735043		16.4156	15.8646	16.2153	15.8694	15.9401	15.5644		12.3164	11.8657	12.0731	11.8137	11.8505	11.4405		112.402	63.521	0.728122	0.720243	0.712281	0.710095	0.747842			15.7178	15.2665	15.0102	14.9387	16.5605			11.4445	10.9956	10.6915	10.6079	12.3846
109.723	63.619	0.750923	0.749201	0.744584	0.745774	0.743101	0.735137		16.406	15.8268	16.1804	15.7832	15.8843	15.4806		12.3197	11.8574	12.0477	11.7707	11.8037	11.3804		112.607	63.671	0.729169	0.721498	0.712645	0.708939	0.749103			15.6326	15.2249	14.9899	14.9095	16.4386			11.3988	10.9848	10.6825	10.5699	12.3142
109.928	63.709	0.749879	0.74849	0.748234	0.745801	0.745196	0.736397		16.3754	15.8	16.1145	15.691	15.8213	15.5158		12.2796	11.8261	12.0574	11.7024	11.79	11.4258		112.812	63.761	0.729373	0.72322	0.713303	0.710525	0.750552			15.6544	15.2043	14.9409	14.8945	16.453			11.4179	10.9961	10.6574	10.5829	12.3488
110.132	63.829	0.748199	0.749464	0.746824	0.744298	0.742497	0.735443		16.3359	15.7323	16.1081	15.7499	15.7855	15.4531		12.2225	11.7908	12.0299	11.7226	11.7207	11.3649		113.016	63.882	0.72858	0.724371	0.711647	0.711593	0.749919			15.5694	15.1572	14.9718	14.8327	16.3984			11.3436	10.9794	10.6546	10.5548	12.2975
110.337	63.916	0.751179	0.747527	0.747099	0.744839	0.742544	0.737559		16.3028	15.7675	16.0897	15.6785	15.7974	15.4174		12.2463	11.7867	12.0206	11.6779	11.7303	11.3713		113.221	63.942	0.730234	0.722563	0.709267	0.711541	0.7505			15.5305	15.1678	14.9495	14.7865	16.3217			11.3409	10.9597	10.6032	10.5212	12.2494
110.542	64.01	0.750919	0.750944	0.747056	0.746043	0.743052	0.735516		16.2197	15.6407	16.0343	15.6644	15.7706	15.3949		12.1797	11.7453	11.9785	11.6863	11.7183	11.3232		113.425	64.032	0.730433	0.720697	0.714003	0.710639	0.747598			15.5128	15.1566	14.8668	14.8365	16.3032			11.331	10.9233	10.6149	10.5434	12.1882
110.747	64.1	0.748023	0.750719	0.746454	0.747312	0.742812	0.738043		16.2564	15.6591	16.0405	15.6018	15.738	15.3422		12.1601	11.7556	11.9735	11.6594	11.6903	11.3232		113.63	64.123	0.729247	0.722045	0.712121	0.710232	0.749537			15.5112	15.1382	14.8612	14.778	16.2566			11.3115	10.9305	10.5829	10.4958	12.185
110.952	64.221	0.751944	0.74738	0.749456	0.748101	0.741757	0.737484		16.1808	15.6048	15.9111	15.5775	15.7067	15.2827		12.1671	11.6627	11.9246	11.6535	11.6506	11.2707		113.835	64.303	0.731608	0.721675	0.713853	0.708382	0.750982			15.4661	15.0329	14.8257	14.78	16.242			11.3151	10.8489	10.5834	10.4699	12.1974
111.157	64.367	0.751734	0.751051	0.749509	0.746148	0.744426	0.735607		16.123	15.5345	15.8676	15.5649	15.6413	15.3038		12.1202	11.6672	11.8929	11.6137	11.6438	11.2576		114.04	64.36	0.730392	0.723664	0.712365	0.711786	0.753321			15.4171	15.044	14.8115	14.7374	16.2168			11.2605	10.8868	10.5512	10.4899	12.2164
111.362	64.427	0.751982	0.747839	0.745857	0.74662	0.744418	0.736606		16.1521	15.5128	15.8891	15.4823	15.5944	15.2567		12.1461	11.6011	11.851	11.5594	11.6087	11.2382		114.244	64.514	0.7308	0.724891	0.714254	0.711795	0.752017			15.3925	15.0026	14.8033	14.7222	16.1488			11.2488	10.8753	10.5733	10.4792	12.1442
111.567	64.582	0.75157	0.750147	0.74834	0.74589	0.746896	0.740193		16.0945	15.474	15.8638	15.4679	15.5795	15.2062		12.0961	11.6078	11.8715	11.5373	11.6363	11.2555		114.449	64.604	0.732619	0.725742	0.713867	0.71294	0.7503			15.3691	14.9763	14.7578	14.6457	16.0972			11.2597	10.8689	10.5351	10.4415	12.0777
111.771	64.642	0.749981	0.747901	0.746684	0.746631	0.746902	0.738606		16.0546	15.4505	15.8521	15.4409	15.5235	15.1921		12.0406	11.5554	11.8365	11.5287	11.5945	11.221		114.654	64.664	0.731035	0.724529	0.715439	0.710948	0.748554			15.321	14.9532	14.7488	14.5941	16.1044			11.2002	10.8341	10.5519	10.3756	12.055
111.976	64.732	0.751112	0.751478	0.74753	0.748042	0.745163	0.73856		16.007	15.4159	15.7851	15.3538	15.5404	15.1553		12.0231	11.5847	11.7998	11.4853	11.5801	11.1931		114.858	64.781	0.734399	0.72179	0.715748	0.710584	0.751909			15.304	14.982	14.6777	14.6023	16.0196			11.2392	10.8139	10.5055	10.3762	12.0453
112.181	64.853	0.754263	0.751423	0.747561	0.747205	0.745637	0.739224		15.9109	15.3438	15.733	15.3501	15.4457	15.0949		12.001	11.5297	11.7613	11.4697	11.5169	11.1585		115.062	64.845	0.729747	0.724793	0.71556	0.712856	0.753497			15.3026	14.8565	14.6524	14.5789	15.9771			11.1671	10.7679	10.4847	10.3927	12.0387
112.386	64.943	0.752112	0.751235	0.749534	0.747765	0.747124	0.7404		15.9032	15.359	15.6884	15.2933	15.4154	15.0267		11.961	11.5382	11.759	11.4358	11.5172	11.1258		115.267	64.992	0.731116	0.723276	0.714237	0.711897	0.750005			15.2434	14.8812	14.6568	14.5318	15.9715			11.1447	10.7632	10.4684	10.3452	11.9787
112.59	65.003	0.751873	0.751988	0.749125	0.74947	0.746539	0.740277		15.8514	15.2846	15.6256	15.2625	15.3902	15.0334		11.9183	11.4938	11.7055	11.4388	11.4894	11.1289		115.472	65.086	0.73366	0.723116	0.712803	0.714149	0.748315			15.2106	14.8415	14.6378	14.5389	15.9374			11.1594	10.7321	10.4339	10.383	11.9262
112.795	65.124	0.751421	0.751277	0.750691	0.749746	0.744149	0.740328		15.833	15.2471	15.6257	15.2317	15.3669	14.9755		11.8972	11.4548	11.73	11.4199	11.4352	11.0868		115.677	65.203	0.73417	0.724264	0.715188	0.713324	0.750895			15.1765	14.8232	14.6333	14.4581	15.8773			11.1421	10.7359	10.4656	10.3133	11.9222
113.001	65.274	0.753215	0.75119	0.750422	0.750428	0.748069	0.740849		15.7564	15.188	15.5452	15.1504	15.2624	14.969		11.868	11.409	11.6654	11.3693	11.4173	11.0898		115.881	65.266	0.733799	0.726271	0.714827	0.713563	0.751785			15.1285	14.743	14.5888	14.4747	15.8146			11.1012	10.7074	10.4285	10.3286	11.8892
113.206	65.361	0.753191	0.753121	0.751151	0.750573	0.746315	0.740271		15.7725	15.1661	15.5579	15.1139	15.2737	14.9425		11.8797	11.4219	11.6863	11.3441	11.399	11.0615		116.086	65.357	0.734101	0.726622	0.715614	0.714816	0.752805			15.1182	14.7527	14.542	14.4571	15.7652			11.0983	10.7196	10.4065	10.3341	11.8682
113.41	65.485	0.752729	0.752542	0.752383	0.749878	0.746241	0.741395		15.6941	15.1245	15.4654	15.1055	15.2562	14.8817		11.8134	11.3818	11.6359	11.3273	11.3848	11.0333		116.291	65.477	0.731141	0.72626	0.715171	0.714493	0.751722			15.1333	14.7807	14.5422	14.4141	15.7508			11.0646	10.7347	10.4002	10.2988	11.8402
113.615	65.575	0.754784	0.751554	0.750157	0.747872	0.746187	0.740502		15.6383	15.0689	15.4578	15.0719	15.1956	14.8897		11.8035	11.3251	11.5958	11.2719	11.3387	11.0259		116.496	65.598	0.731634	0.727903	0.717272	0.713899	0.75367			15.1132	14.7103	14.5082	14.3391	15.6942			11.0574	10.7077	10.4063	10.2367	11.8283
113.82	65.636	0.752866	0.75247	0.750225	0.747914	0.746301	0.740348		15.5992	15.0386	15.425	15.037	15.1916	14.8432		11.7441	11.3161	11.5722	11.2464	11.3375	10.9891		116.7	65.688	0.734398	0.728009	0.715926	0.716454	0.753717			15.0472	14.6753	14.4566	14.3583	15.6932			11.0506	10.6838	10.3499	10.287	11.8282
114.025	65.786	0.754068	0.752531	0.751123	0.7468	0.747005	0.740364		15.5625	14.9994	15.4212	15.0081	15.174	14.8185		11.7352	11.2875	11.5832	11.2081	11.335	10.9711		116.905	65.775	0.735083	0.725826	0.717462	0.714351	0.753955			14.9527	14.6569	14.4291	14.3863	15.628			10.9915	10.6384	10.3523	10.2768	11.7828
114.23	65.846	0.752551	0.753786	0.749903	0.74775	0.745704	0.742604		15.531	14.9589	15.3745	14.9947	15.1134	14.769		11.6879	11.2758	11.5294	11.2123	11.2701	10.9675		117.11	65.899	0.735209	0.727613	0.717687	0.715276	0.752576			14.9543	14.6122	14.4309	14.3473	15.6107			10.9945	10.632	10.3569	10.2623	11.7482
114.435	65.997	0.753751	0.752389	0.749464	0.74946	0.745851	0.741353		15.5182	14.9384	15.4001	14.9184	15.0714	14.7558		11.6968	11.2395	11.5418	11.1807	11.241	10.9393		117.314	66.02	0.735577	0.728732	0.717573	0.715911	0.75296			14.9503	14.5661	14.3948	14.2833	15.5257			10.9971	10.6148	10.3293	10.2256	11.6902
114.64	66.057	0.754445	0.752056	0.751856	0.749236	0.747254	0.742		15.436	14.9036	15.3053	14.8731	15.0297	14.6951		11.6456	11.2084	11.5074	11.1434	11.231	10.9037		117.519	66.08	0.737123	0.728294	0.717766	0.715495	0.753322			14.9244	14.575	14.3491	14.2681	15.4937			11.0012	10.6149	10.2993	10.2088	11.6717
114.845	66.238	0.754186	0.752873	0.750394	0.74785	0.747233	0.739745		15.4123	14.8901	15.2665	14.8593	14.9871	14.668		11.6238	11.2103	11.4559	11.1125	11.1989	10.8506		117.724	66.17	0.738421	0.727819	0.717817	0.715799	0.752388			14.8219	14.4964	14.3171	14.2455	15.4691			10.9448	10.5507	10.2771	10.1969	11.6388
115.05	66.324	0.756671	0.75014	0.750919	0.750572	0.747022	0.74407		15.329	14.8129	15.2023	14.8434	14.9273	14.6137		11.599	11.1117	11.4157	11.141	11.151	10.8736		117.929	66.321	0.735404	0.728619	0.718382	0.716913	0.752315			14.8531	14.4715	14.2933	14.1751	15.4287			10.923	10.5442	10.2681	10.1623	11.6072
115.255	66.419	0.754496	0.754297	0.749482	0.747415	0.748234	0.741943		15.2903	14.7547	15.2067	14.8162	14.9098	14.6007		11.5365	11.1294	11.3972	11.0739	11.156	10.8329		118.134	66.441	0.736155	0.730693	0.720509	0.716963	0.755918			14.7934	14.4468	14.2571	14.1613	15.3659			10.8902	10.5562	10.2724	10.1531	11.6153
115.459	66.505	0.754194	0.753198	0.749305	0.75101	0.748949	0.743514		15.2776	14.7115	15.1157	14.706	14.8329	14.5469		11.5223	11.0807	11.3262	11.0443	11.1091	10.8158		118.338	66.501	0.739244	0.730901	0.718502	0.71575	0.754016			14.7694	14.4045	14.2859	14.1648	15.3175			10.9181	10.5283	10.2645	10.1385	11.5497
115.664	66.626	0.756415	0.753747	0.751865	0.750903	0.751572	0.745512		15.2278	14.6562	15.0807	14.6455	14.7751	14.4842		11.5186	11.0471	11.3386	10.9974	11.1045	10.7981		118.543	66.652	0.736714	0.73086	0.71658	0.718665	0.754277			14.7184	14.3613	14.2522	14.134	15.282			10.8432	10.4961	10.2128	10.1576	11.5269
115.869	66.72	0.755559	0.754098	0.751907	0.749745	0.749765	0.744145		15.1892	14.634	15.0355	14.6421	14.7712	14.4928		11.4763	11.0354	11.3053	10.9778	11.0749	10.7848		118.748	66.712	0.73889	0.727857	0.719147	0.718617	0.752703			14.6444	14.3949	14.211	14.0818	15.2693			10.8206	10.4775	10.2198	10.1194	11.4932
116.074	66.78	0.755547	0.755597	0.751825	0.752607	0.749674	0.746366		15.1312	14.6238	15.0578	14.6166	14.6892	14.4253		11.4324	11.0497	11.3208	11.0005	11.0121	10.7666		118.952	66.772	0.737896	0.730885	0.719322	0.718705	0.751046			14.6593	14.3118	14.2022	14.0752	15.2025			10.817	10.4603	10.2159	10.1159	11.4178
116.279	66.901	0.755444	0.755593	0.751171	0.753074	0.751285	0.746187		15.0909	14.5527	14.9786	14.5377	14.6949	14.4173		11.4003	10.9959	11.2515	10.9479	11.0401	10.758		119.157	66.923	0.73974	0.730319	0.717546	0.716417	0.755097			14.6264	14.3646	14.1726	14.0204	15.147			10.8197	10.4907	10.1695	10.0445	11.4374
116.484	66.991	0.756684	0.757222	0.750948	0.75096	0.749407	0.745793		15.0309	14.4977	14.9383	14.5273	14.6338	14.3432		11.3736	10.978	11.2179	10.9094	10.9667	10.6971		119.362	67.044	0.738942	0.733076	0.716811	0.717169	0.755457			14.5661	14.218	14.1246	14.0362	15.1115			10.7635	10.4229	10.1247	10.0663	11.4161
116.689	67.142	0.755748	0.753652	0.752987	0.752612	0.751487	0.745884		15.0145	14.4714	14.869	14.4404	14.6015	14.3037		11.3471	10.9064	11.1961	10.868	10.9728	10.6689		119.566	67.134	0.738185	0.732778	0.717899	0.715234	0.754818			14.5624	14.2339	14.1107	14.0327	15.0479			10.7498	10.4303	10.1301	10.0367	11.3584
116.894	67.232	0.755454	0.755207	0.75354	0.752843	0.752529	0.745505		15.0135	14.4514	14.8504	14.437	14.568	14.2595		11.342	10.9138	11.1903	10.8688	10.9628	10.6305		119.771	67.224	0.739593	0.732896	0.722077	0.719505	0.7546			14.5155	14.1876	14.0926	13.9852	15.0278			10.7355	10.398	10.176	10.0624	11.34
117.099	67.322	0.755444	0.756363	0.752857	0.754561	0.749511	0.747544		14.9266	14.3372	14.774	14.3806	14.5457	14.2068		11.2762	10.8441	11.1228	10.851	10.9021	10.6202		119.976	67.315	0.738777	0.733174	0.722952	0.718936	0.754134			14.5171	14.1715	13.9925	13.9118	14.9952			10.7249	10.3901	10.1159	10.0017	11.3084
117.304	67.413	0.758816	0.75672	0.752607	0.753594	0.751302	0.745854		14.8733	14.3456	14.7658	14.3535	14.4818	14.1576		11.2861	10.8556	11.1128	10.8167	10.8802	10.5595		120.181	67.405	0.7406	0.733743	0.721057	0.717683	0.756071			14.4636	14.1342	14.0294	13.9465	14.9514			10.7117	10.3709	10.116	10.0092	11.3043
117.509	67.499	0.758168	0.758859	0.754193	0.754021	0.752116	0.746428		14.8287	14.2501	14.7139	14.3129	14.4231	14.1645		11.2427	10.8138	11.0971	10.7922	10.8479	10.5728		120.385	67.495	0.742619	0.733011	0.721516	0.720966	0.757064			14.3604	14.1401	13.9948	13.8601	14.8131			10.6643	10.3648	10.0975	9.99266	11.2144
117.713	67.594	0.755621	0.757752	0.752459	0.754946	0.754011	0.747221		14.791	14.2471	14.6869	14.2648	14.3558	14.1195		11.1764	10.7957	11.0513	10.7691	10.8244	10.5504		120.591	67.616	0.744076	0.734608	0.722132	0.720915	0.758157			14.326	14.0482	13.9178	13.8538	14.8141			10.6597	10.3199	10.0505	9.98739	11.2314
117.919	67.654	0.7583	0.756067	0.755613	0.75471	0.753507	0.748398		14.7311	14.1994	14.6619	14.2132	14.3459	14.0541		11.1706	10.7357	11.0787	10.7268	10.8097	10.518		120.796	67.767	0.741468	0.736786	0.722943	0.719125	0.756857			14.2972	14.0352	13.9561	13.8115	14.7829			10.6009	10.3409	10.0894	9.93218	11.1886
118.124	67.805	0.757666	0.755245	0.753916	0.754439	0.752573	0.746485		14.7052	14.18	14.5791	14.1521	14.2862	14.0278		11.1417	10.7094	10.9915	10.6769	10.7514	10.4716		121	67.857	0.740724	0.73547	0.724678	0.722563	0.758094			14.2861	13.9836	13.8914	13.7765	14.6895			10.582	10.2845	10.0668	9.9544	11.136
118.329	67.925	0.75989	0.755322	0.754946	0.754656	0.75546	0.748588		14.6267	14.1251	14.5773	14.1405	14.2956	13.9894		11.1147	10.669	11.0051	10.6712	10.7998	10.4723		121.205	68.004	0.742318	0.734872	0.723262	0.721172	0.757117			14.2361	13.9924	13.8625	13.7876	14.6721			10.5677	10.2826	10.0263	9.94322	11.1085
118.534	68.046	0.757783	0.757731	0.752575	0.755506	0.752577	0.747211		14.576	14.0442	14.5497	14.095	14.2254	13.9557		11.0455	10.6417	10.9497	10.6489	10.7057	10.4278		121.409	68.068	0.742991	0.735558	0.723604	0.72284	0.75706			14.1879	13.9353	13.855	13.6965	14.6424			10.5415	10.2502	10.0255	9.90041	11.0852
118.739	68.166	0.761118	0.759946	0.754488	0.756627	0.75527	0.75097		14.5146	13.9868	14.4694	14.0139	14.1675	13.9009		11.0473	10.6292	10.917	10.6033	10.7003	10.4392		121.614	68.159	0.743812	0.737076	0.726707	0.725404	0.757772			14.1764	13.8783	13.7714	13.6686	14.5679			10.5446	10.2294	10.0078	9.91524	11.0392
118.944	68.256	0.758941	0.75923	0.753117	0.755891	0.754244	0.74979		14.4766	14.0173	14.4627	13.9546	14.0949	13.8685		10.9869	10.6423	10.8921	10.5482	10.631	10.3984		121.819	68.249	0.744266	0.738367	0.724872	0.724001	0.757792			14.1292	13.8386	13.8278	13.6895	14.5364			10.5158	10.218	10.0234	9.91118	11.0156
119.149	68.347	0.760367	0.758372	0.753642	0.75602	0.756229	0.750389		14.4098	13.8974	14.3726	13.9423	14.0704	13.7937		10.9567	10.5394	10.8318	10.5407	10.6405	10.3506		122.023	68.339	0.745982	0.738397	0.724925	0.722778	0.757641			14.0798	13.797	13.7481	13.6449	14.4877			10.5033	10.1877	9.96633	9.86221	10.9765
119.353	68.437	0.758156	0.757675	0.755885	0.757296	0.754929	0.750246		14.399	13.8868	14.3289	13.8972	14.033	13.7664		10.9167	10.5217	10.831	10.5243	10.5939	10.3282		122.228	68.46	0.744734	0.738973	0.723916	0.725532	0.75813			14.0258	13.7762	13.7325	13.5831	14.4219			10.4455	10.1802	9.94116	9.85498	10.9337
119.558	68.558	0.761411	0.759084	0.75604	0.757345	0.755801	0.749088		14.3266	13.8138	14.3169	13.8398	14.002	13.7607		10.9085	10.4858	10.8241	10.4815	10.5827	10.3079		122.433	68.52	0.744362	0.7391	0.728441	0.725712	0.75836			14.0338	13.7272	13.6511	13.5942	14.3999			10.4463	10.1457	9.94401	9.8655	10.9203
119.763	68.618	0.759237	0.757634	0.756274	0.757465	0.754998	0.749534		14.3337	13.7725	14.2551	13.8185	13.965	13.7121		10.8826	10.4345	10.7808	10.467	10.5435	10.2777		122.638	68.641	0.745354	0.740915	0.724812	0.725582	0.757688			13.9952	13.7296	13.6504	13.549	14.3449			10.4314	10.1725	9.89398	9.83093	10.8689
119.968	68.708	0.759839	0.759214	0.753556	0.759219	0.755742	0.750681		14.2732	13.7495	14.2303	13.7225	13.9236	13.6746		10.8453	10.4388	10.7234	10.4184	10.5226	10.2652		122.843	68.731	0.746627	0.739672	0.728072	0.726243	0.760683			13.8674	13.6543	13.6304	13.5297	14.2838			10.3538	10.0997	9.92395	9.82588	10.8655
120.174	68.859	0.759867	0.759752	0.756223	0.756564	0.754443	0.751183		14.1663	13.6678	14.1899	13.737	13.8856	13.6213		10.7645	10.3842	10.7307	10.3929	10.4759	10.2321		123.048	68.912	0.74684	0.741269	0.726964	0.726298	0.761499			13.8826	13.6413	13.6232	13.4976	14.2041			10.3681	10.1118	9.90361	9.8033	10.8164
120.378	68.98	0.759071	0.759921	0.756395	0.755821	0.754888	0.751798		14.1753	13.6173	14.1377	13.6724	13.8315	13.5755		10.7601	10.3481	10.6937	10.3339	10.4413	10.206		123.253	69.002	0.746189	0.741712	0.729748	0.726574	0.76016			13.8308	13.5954	13.561	13.4473	14.2009			10.3204	10.0839	9.89611	9.77042	10.795
120.583	69.067	0.760028	0.76052	0.7545	0.756394	0.757867	0.752417		14.142	13.6186	14.1099	13.6265	13.7777	13.5373		10.7483	10.3572	10.6459	10.307	10.4417	10.1857		123.458	69.063	0.746693	0.744439	0.730839	0.727301	0.762583			13.834	13.5292	13.515	13.4118	14.0946			10.3298	10.0716	9.87731	9.75441	10.7483
120.788	69.191	0.759452	0.76122	0.756401	0.757186	0.759252	0.751649		14.0848	13.5011	14.0505	13.5964	13.7376	13.5128		10.6967	10.2773	10.6278	10.295	10.4303	10.1569		123.662	69.213	0.748401	0.744187	0.730554	0.727748	0.758433			13.7364	13.5159	13.5138	13.3854	14.1119			10.2803	10.0584	9.87255	9.74119	10.7029
120.993	69.281	0.761716	0.762933	0.755448	0.759237	0.758014	0.754563		14.0448	13.5138	13.9835	13.5235	13.6874	13.4659		10.6981	10.3102	10.5638	10.2676	10.3752	10.1609		123.867	69.304	0.748014	0.744509	0.730243	0.730398	0.759311			13.6887	13.4884	13.4478	13.3242	14.0395			10.2394	10.0423	9.82017	9.73198	10.6603
121.198	69.372	0.762898	0.762474	0.758858	0.758364	0.757878	0.751083		13.9231	13.4161	13.9219	13.4847	13.6358	13.4263		10.6219	10.2294	10.5647	10.2263	10.3343	10.0842		124.072	69.394	0.751307	0.744531	0.730468	0.730842	0.763019			13.6171	13.4158	13.4515	13.3535	13.9935			10.2306	9.98845	9.82591	9.75928	10.6773
121.403	69.462	0.763415	0.761117	0.757337	0.758926	0.758728	0.752616		13.9125	13.4301	13.9206	13.4212	13.5853	13.3114		10.621	10.2219	10.5426	10.1857	10.3075	10.0183		124.277	69.485	0.75039	0.743003	0.73047	0.730995	0.761918			13.6055	13.4498	13.4001	13.293	13.9388			10.2094	9.99327	9.78835	9.71709	10.6203
121.608	69.553	0.763461	0.764711	0.759126	0.761756	0.761039	0.756109		13.7974	13.3179	13.8505	13.3574	13.504	13.2947		10.5337	10.1843	10.5143	10.175	10.2771	10.0522		124.481	69.575	0.751088	0.743711	0.730899	0.730008	0.76175			13.5459	13.348	13.3698	13.2887	13.8273			10.1742	9.92709	9.77199	9.70088	10.5329
121.813	69.64	0.763482	0.763488	0.760209	0.76312	0.759529	0.755537		13.7796	13.2638	13.7962	13.3287	13.4566	13.2558		10.5204	10.1268	10.488	10.1714	10.2207	10.0152		124.686	69.696	0.753194	0.744412	0.731586	0.731733	0.765097			13.497	13.3237	13.3171	13.2316	13.8232			10.1659	9.91835	9.74263	9.68198	10.5761
122.018	69.764	0.765195	0.763331	0.760769	0.760655	0.760092	0.756822		13.7272	13.2207	13.7366	13.2736	13.4033	13.2119		10.504	10.0917	10.4504	10.0966	10.1878	9.99908		124.891	69.756	0.754502	0.744741	0.731901	0.733425	0.763143			13.4918	13.3144	13.3074	13.2144	13.792			10.1796	9.91575	9.73968	9.69176	10.5253
122.223	69.854	0.764722	0.765029	0.760694	0.76154	0.761381	0.757341		13.6971	13.1682	13.6898	13.2218	13.3881	13.1478		10.4745	10.0741	10.4137	10.0689	10.1935	9.9574		125.096	69.847	0.75165	0.74327	0.731652	0.731332	0.765005			13.4584	13.2571	13.3003	13.1764	13.6949			10.116	9.85363	9.73119	9.6363	10.4767
122.429	69.975	0.765575	0.765549	0.760639	0.763753	0.762492	0.75679		13.6251	13.1249	13.6703	13.1354	13.3221	13.1216		10.431	10.0477	10.3981	10.0322	10.158	9.93031		125.301	69.997	0.752399	0.745488	0.73232	0.732602	0.763529			13.375	13.2248	13.2446	13.1395	13.6784			10.0633	9.8589	9.69928	9.62601	10.4439
122.634	70.095	0.764816	0.76637	0.762238	0.763529	0.763158	0.759478		13.5808	13.0536	13.6139	13.1233	13.2613	13.0622		10.3868	10.0039	10.377	10.02	10.1205	9.92043		125.506	70.118	0.755195	0.7469	0.735633	0.733461	0.766537			13.3117	13.1517	13.2122	13.1142	13.5757			10.0529	9.82299	9.71932	9.61878	10.4063
122.839	70.186	0.768128	0.765435	0.758389	0.765376	0.762255	0.759829		13.484	13.0064	13.586	13.0681	13.2214	13.0078		10.3574	9.95554	10.3034	10.002	10.0781	9.88374		125.71	70.175	0.753301	0.750566	0.732198	0.732565	0.765372			13.2878	13.1168	13.1544	13.0655	13.5709			10.0097	9.84503	9.63165	9.57135	10.3868
123.044	70.242	0.767708	0.765387	0.764935	0.76529	0.763968	0.759643		13.4304	13.0158	13.5021	13.0213	13.1588	12.948		10.3106	9.96212	10.3283	9.96504	10.0529	9.83585		125.915	70.299	0.75439	0.750052	0.735454	0.729838	0.76564			13.2657	13.1027	13.1439	13.0603	13.4718			10.0075	9.82772	9.66674	9.53191	10.3145
123.249	70.367	0.768462	0.765426	0.762248	0.764867	0.763431	0.762004		13.4233	12.9547	13.4447	12.9219	13.1105	12.888		10.3153	9.9159	10.2482	9.88354	10.009	9.82068		126.121	70.389	0.75422	0.750251	0.734442	0.73335	0.767543			13.2244	13.0315	13.1013	13.0405	13.4417			9.9741	9.77694	9.62218	9.56326	10.3171
123.454	70.488	0.765712	0.768624	0.764024	0.766011	0.765822	0.760809		13.3881	12.86	13.4225	12.9022	13.0579	12.8479		10.2514	9.8845	10.2551	9.8832	10	9.7748		126.325	70.54	0.758651	0.75112	0.736659	0.734862	0.767375			13.1267	12.9869	13.0806	13.0173	13.3942			9.95858	9.7547	9.63598	9.56593	10.2784
123.659	70.578	0.767551	0.770121	0.764438	0.766403	0.764984	0.757679		13.2704	12.7778	13.3445	12.8666	13.0326	12.8476		10.1857	9.84047	10.201	9.86097	9.96969	9.73435		126.53	70.601	0.75589	0.749249	0.737235	0.736699	0.768539			13.0854	12.95	13.0393	12.9297	13.3091			9.89114	9.70281	9.61305	9.52531	10.2285
123.864	70.759	0.769782	0.768179	0.764286	0.767444	0.767535	0.760256		13.2511	12.7426	13.3049	12.8105	12.9347	12.7617		10.2005	9.78858	10.1687	9.83131	9.92782	9.70214		126.735	70.691	0.757622	0.750279	0.737787	0.736013	0.766564			13.0663	12.931	12.9931	12.8917	13.2671			9.89935	9.70185	9.5861	9.48846	10.1701
124.069	70.789	0.768338	0.769889	0.76386	0.76773	0.76726	0.761351		13.1849	12.7243	13.2295	12.7495	12.8768	12.6973		10.1305	9.79634	10.1055	9.78817	9.87983	9.66713		126.94	70.842	0.755494	0.752469	0.736646	0.737982	0.768503			12.9959	12.8324	12.9874	12.861	13.2185			9.81829	9.65602	9.56714	9.49116	10.1584
124.274	70.91	0.770178	0.772529	0.766033	0.768246	0.76769	0.762429		13.1456	12.611	13.1624	12.7077	12.8273	12.6201		10.1245	9.74233	10.0828	9.76262	9.84735	9.62195		127.144	70.872	0.759875	0.754559	0.738939	0.736805	0.769105			12.9249	12.796	12.9328	12.8616	13.1622			9.82133	9.65536	9.55655	9.47649	10.1231
124.479	71.03	0.770938	0.770047	0.763666	0.767792	0.768482	0.764151		13.0971	12.5735	13.1228	12.6846	12.7556	12.5829		10.0971	9.68223	10.0215	9.7391	9.80242	9.61528		127.35	71.023	0.759872	0.752178	0.740463	0.739363	0.770545			12.915	12.7896	12.8555	12.7755	13.0552			9.81378	9.62008	9.51902	9.44571	10.0596
124.684	71.121	0.770659	0.772583	0.764771	0.769387	0.76768	0.765746		13.037	12.5599	13.1466	12.6118	12.7353	12.5257		10.0471	9.70357	10.0542	9.70334	9.77663	9.59153		127.555	71.174	0.760237	0.754186	0.738794	0.74068	0.771325			12.8507	12.724	12.8705	12.7551	13.0448			9.76959	9.59627	9.50866	9.44747	10.0618
124.889	71.181	0.773584	0.770618	0.766797	0.769336	0.769656	0.767109		12.9488	12.4824	13.0582	12.5468	12.6769	12.4695		10.017	9.61913	10.013	9.65273	9.75682	9.56545		127.76	71.264	0.760997	0.754808	0.740219	0.740534	0.770297			12.8195	12.6927	12.83	12.7333	13.0192			9.75562	9.58054	9.497	9.42943	10.0286
125.094	71.302	0.772903	0.77176	0.768618	0.76974	0.770069	0.766672		12.9075	12.416	13.0168	12.4896	12.6181	12.4393		9.97623	9.5822	10.0049	9.61374	9.71677	9.53688		127.964	71.325	0.759449	0.756906	0.738159	0.740052	0.771092			12.7681	12.5984	12.8084	12.7056	12.9149			9.69668	9.53584	9.45464	9.40281	9.95861
125.299	71.423	0.775037	0.77175	0.769772	0.771495	0.768318	0.763544		12.8179	12.3818	12.9407	12.4286	12.5846	12.3953		9.93433	9.55568	9.96136	9.58857	9.66896	9.46435		128.169	71.415	0.76254	0.75771	0.73933	0.740624	0.770905			12.6673	12.5792	12.7532	12.6638	12.8733			9.65934	9.5314	9.42879	9.37914	9.92412
125.504	71.513	0.774703	0.77544	0.766852	0.772081	0.770937	0.766715		12.8095	12.3329	12.8897	12.3806	12.5251	12.3471		9.92358	9.56345	9.8845	9.55884	9.65608	9.46668		128.374	71.536	0.761697	0.756625	0.742577	0.74238	0.775977			12.656	12.5315	12.7099	12.6346	12.7864			9.64001	9.48168	9.43806	9.37964	9.92194
125.709	71.604	0.773962	0.771601	0.769427	0.774216	0.773244	0.767873		12.7358	12.2717	12.831	12.3375	12.4451	12.2566		9.857	9.46885	9.87253	9.55191	9.6231	9.4115		128.579	71.626	0.761533	0.758545	0.744866	0.741713	0.77361			12.6111	12.4778	12.6559	12.5939	12.752			9.60377	9.465	9.42697	9.34107	9.86505
125.914	71.724	0.774196	0.772833	0.770241	0.774154	0.775492	0.76996		12.6857	12.2591	12.7848	12.2539	12.3784	12.2212		9.82123	9.47422	9.84736	9.48639	9.59939	9.40984		128.784	71.717	0.76534	0.759866	0.743504	0.744588	0.77585			12.5625	12.4426	12.6163	12.5163	12.6993			9.61461	9.45474	9.38024	9.31947	9.85276
126.119	71.785	0.774357	0.77515	0.76769	0.775281	0.774362	0.769243		12.6144	12.1709	12.7295	12.2102	12.3549	12.1787		9.76806	9.43427	9.77232	9.46636	9.56717	9.3684		128.988	71.807	0.765436	0.760371	0.7424	0.746324	0.775049			12.5028	12.4084	12.6108	12.5142	12.65			9.57006	9.43499	9.36225	9.33966	9.80436
126.325	71.935	0.775376	0.774054	0.768205	0.772649	0.772141	0.771024		12.5648	12.1316	12.7179	12.2164	12.3203	12.1374		9.74242	9.3905	9.76998	9.43896	9.51303	9.35825		129.193	71.898	0.76566	0.763048	0.747234	0.742566	0.77621			12.4518	12.3325	12.5352	12.4862	12.6017			9.53382	9.41028	9.36675	9.27186	9.78155
126.53	71.996	0.77598	0.77537	0.770369	0.775434	0.777834	0.77		12.5367	12.0936	12.6806	12.147	12.2189	12.093		9.72822	9.377	9.76875	9.4192	9.50428	9.31159		129.398	72.049	0.767876	0.762843	0.74781	0.746625	0.77689			12.3838	12.2803	12.5143	12.4321	12.5661			9.50922	9.36796	9.35829	9.28213	9.76245
126.735	72.117	0.776452	0.775992	0.77157	0.773024	0.776694	0.7723		12.5069	12.0201	12.5978	12.0885	12.1884	12.021		9.71101	9.32747	9.72005	9.34468	9.4667	9.2838		129.603	72.139	0.768682	0.76506	0.747165	0.745466	0.774374			12.374	12.2568	12.4949	12.3981	12.5108			9.51167	9.37715	9.33577	9.24234	9.68801
126.941	72.237	0.779444	0.776782	0.7733	0.777601	0.775891	0.773118		12.4212	11.995	12.5736	12.0414	12.1417	11.9434		9.68167	9.31754	9.7232	9.36339	9.42061	9.23365		129.808	72.26	0.767677	0.763712	0.74758	0.749934	0.776938			12.314	12.1732	12.4188	12.3231	12.4416			9.45318	9.29678	9.28403	9.24153	9.66637
127.146	72.358	0.77581	0.777214	0.770683	0.776895	0.777241	0.772958		12.3858	11.9508	12.4905	11.9908	12.0838	11.9506		9.60905	9.28831	9.62623	9.31563	9.39206	9.23728		130.013	72.35	0.769565	0.765017	0.748702	0.751705	0.778784			12.2244	12.1199	12.4091	12.2646	12.3659			9.40748	9.27194	9.29071	9.2194	9.63034
127.351	72.418	0.776948	0.777792	0.772421	0.775634	0.777749	0.771724		12.3204	11.8732	12.443	11.9452	12.0214	11.905		9.57234	9.23487	9.61127	9.26507	9.34965	9.18735		130.218	72.441	0.769013	0.76705	0.750263	0.74999	0.781301			12.1996	12.0922	12.3378	12.2409	12.3204			9.38167	9.27533	9.25659	9.18056	9.62596
127.556	72.539	0.781485	0.780404	0.775007	0.777447	0.77726	0.773024		12.2763	11.8328	12.3837	11.8943	11.9895	11.8245		9.59372	9.23432	9.59749	9.24719	9.31892	9.14063		130.423	72.565	0.768562	0.766149	0.751036	0.751874	0.778604			12.1314	12.0263	12.3303	12.223	12.2714			9.32372	9.21391	9.2605	9.19014	9.55455
127.761	72.63	0.780531	0.779728	0.774455	0.776219	0.775789	0.773752		12.2134	11.7587	12.3558	11.8512	11.9558	11.7705		9.53296	9.16862	9.56903	9.19915	9.27521	9.10745		130.628	72.595	0.772643	0.767273	0.752554	0.752096	0.780191			12.0863	11.9921	12.2707	12.1779	12.2211			9.33839	9.2012	9.23433	9.15898	9.53479
127.966	72.75	0.779592	0.778489	0.774515	0.778083	0.779237	0.774869		12.2153	11.7192	12.2818	11.8074	11.9045	11.7057		9.52299	9.12324	9.51247	9.18715	9.27639	9.0704		130.833	72.712	0.771887	0.770623	0.751543	0.756951	0.780721			12.0397	11.9089	12.199	12.1174	12.1603			9.29332	9.17729	9.16811	9.17225	9.49383
128.171	72.871	0.782576	0.778829	0.776634	0.77756	0.781008	0.776597		12.1049	11.6946	12.2346	11.7617	11.8276	11.6656		9.47297	9.1081	9.50179	9.14543	9.23743	9.05947		131.038	72.833	0.775142	0.769378	0.751126	0.755337	0.781071			11.998	11.8738	12.165	12.0959	12.1161			9.30012	9.13547	9.13743	9.13651	9.46357
128.376	72.901	0.781537	0.782362	0.77334	0.780349	0.782061	0.778168		12.0602	11.5856	12.1944	11.7224	11.7763	11.6079		9.42548	9.06413	9.43043	9.14758	9.20982	9.03288		131.244	72.984	0.778827	0.774247	0.755011	0.760559	0.782146			11.8954	11.8255	12.0977	11.9932	12.0326			9.26446	9.15586	9.13394	9.12157	9.41126
128.582	73.052	0.781624	0.780095	0.776637	0.780465	0.782041	0.777944		12.0304	11.5978	12.1286	11.6521	11.7419	11.5656		9.40328	9.04738	9.41954	9.09403	9.18265	8.99742		131.449	73.075	0.776381	0.772804	0.75682	0.760101	0.782737			11.8429	11.7744	12.0698	11.9697	12.0124			9.19459	9.09928	9.13468	9.09819	9.40255
128.787	73.173	0.783594	0.7828	0.776313	0.781726	0.783356	0.77723		11.9631	11.5261	12.1101	11.6028	11.7016	11.5565		9.37424	9.02265	9.40119	9.07022	9.16648	8.98205		131.653	73.165	0.779117	0.77485	0.757533	0.761739	0.784282			11.7731	11.7006	12.0441	11.9152	11.9601			9.17262	9.06622	9.12383	9.07627	9.38007
128.992	73.263	0.78285	0.784233	0.777675	0.783808	0.783108	0.780672		11.9453	11.4879	12.0031	11.5411	11.644	11.4888		9.35134	9.00922	9.33447	9.04603	9.11852	8.96897		131.858	73.286	0.779572	0.776365	0.758688	0.760648	0.784348			11.7603	11.6639	11.9913	11.9099	11.9267			9.16799	9.05544	9.09762	9.05925	9.3547
129.197	73.354	0.784091	0.784641	0.779459	0.784876	0.783771	0.778083		11.8706	11.4495	11.9914	11.5134	11.6185	11.4505		9.30761	8.98371	9.34679	9.03656	9.10622	8.90942		132.063	73.346	0.78229	0.77411	0.759203	0.760329	0.78606			11.6966	11.6372	11.9212	11.8372	11.8331			9.15013	9.00849	9.05064	9.00018	9.30153
129.402	73.475	0.784111	0.78956	0.777002	0.78603	0.780989	0.78221		11.829	11.3547	11.9272	11.4575	11.5661	11.3471		9.27525	8.9652	9.26747	9.00594	9.03296	8.87582		132.268	73.467	0.780266	0.776959	0.761795	0.760358	0.784455			11.6927	11.5953	11.8842	11.8231	11.8088			9.12343	9.00906	9.05333	8.98981	9.2635
129.607	73.535	0.785012	0.785276	0.778312	0.78619	0.784114	0.781875		11.7795	11.3619	11.8836	11.408	11.52	11.327		9.24707	8.9222	9.24918	8.96883	9.03298	8.85631		132.473	73.618	0.781557	0.778975	0.758498	0.764353	0.785518			11.5877	11.4837	11.8533	11.7667	11.7664			9.05647	8.94552	8.99066	8.99389	9.24276
129.812	73.656	0.785734	0.786386	0.781266	0.787243	0.785051	0.781371		11.7332	11.295	11.8336	11.3762	11.4344	11.2875		9.21915	8.88221	9.24519	8.95582	8.97659	8.81972		132.678	73.678	0.781097	0.77717	0.761649	0.76406	0.789249			11.5637	11.4621	11.7816	11.6968	11.7115			9.03239	8.90801	8.97343	8.93704	9.24331
130.018	73.746	0.787743	0.786137	0.780678	0.78658	0.785161	0.781739		11.6775	11.2477	11.7919	11.3187	11.4127	11.2447		9.19888	8.84227	9.20566	8.90303	8.96084	8.79039		132.883	73.769	0.779963	0.78182	0.76273	0.766515	0.789558			11.5238	11.4067	11.7833	11.676	11.6402			8.98811	8.91801	8.98747	8.9498	9.19058
130.223	73.867	0.787029	0.786787	0.78208	0.786489	0.788184	0.780596		11.6326	11.2212	11.7378	11.2953	11.3609	11.1889		9.15515	8.82873	9.17986	8.88363	8.95445	8.73401		133.088	73.89	0.783876	0.780731	0.763179	0.767338	0.790413			11.4807	11.4119	11.6857	11.6234	11.6326			8.99946	8.9096	8.91831	8.91903	9.19459
130.428	73.988	0.785298	0.787933	0.780696	0.786431	0.787499	0.78601		11.5811	11.1414	11.7067	11.2541	11.3239	11.1388		9.09466	8.77872	9.13937	8.8506	8.91757	8.75517		133.293	73.98	0.783684	0.785055	0.765899	0.769618	0.788926			11.4239	11.2715	11.6814	11.5613	11.5485			8.95275	8.84871	8.94678	8.89775	9.11093
130.633	74.078	0.788156	0.787751	0.783105	0.788901	0.787461	0.785332		11.5497	11.1447	11.6577	11.2172	11.2867	11.103		9.10297	8.77924	9.12921	8.84923	8.88784	8.71954		133.498	74.071	0.788508	0.782998	0.765378	0.768808	0.788662			11.3784	11.2739	11.5866	11.5309	11.5376			8.972	8.82743	8.86815	8.86503	9.09927
130.838	74.169	0.790998	0.791178	0.78368	0.788077	0.790718	0.787444		11.4872	11.0452	11.5599	11.2121	11.1997	11.0465		9.08634	8.73872	9.05926	8.836	8.85579	8.69851		133.703	74.192	0.784835	0.783437	0.770948	0.770651	0.792005			11.3226	11.2095	11.5504	11.5227	11.4737			8.88641	8.78194	8.90475	8.88001	9.08727
131.043	74.26	0.791023	0.793254	0.787781	0.789003	0.791629	0.788016		11.4875	11.0134	11.5093	11.1509	11.1772	11.001		9.08685	8.73639	9.06682	8.79807	8.84822	8.669		133.908	74.312	0.78967	0.78705	0.768992	0.772787	0.788402			11.2758	11.1746	11.506	11.4325	11.4504			8.90415	8.79499	8.84806	8.8349	9.02752
131.249	74.38	0.793913	0.791583	0.786866	0.792498	0.792253	0.788246		11.4045	10.988	11.4723	11.1111	11.1235	10.9852		9.05416	8.69792	9.02715	8.80556	8.81264	8.65901		134.113	74.433	0.786559	0.786674	0.769227	0.773173	0.793352			11.2319	11.128	11.4785	11.424	11.3974			8.83452	8.75408	8.8296	8.83269	9.04214
131.454	74.501	0.790191	0.790823	0.78867	0.789229	0.790835	0.787821		11.3768	10.9417	11.4511	11.0946	11.0899	10.9632		8.98986	8.65296	9.03117	8.75615	8.77025	8.63707		134.318	74.464	0.785374	0.788384	0.770075	0.775275	0.795191			11.2231	11.0733	11.4154	11.343	11.3251			8.81434	8.73001	8.79071	8.79395	9.00558
131.659	74.592	0.791435	0.793744	0.789051	0.789765	0.792606	0.787267		11.3317	10.8758	11.4221	11.0612	11.0721	10.8753		8.96829	8.63259	9.01265	8.73577	8.77584	8.56179		134.523	74.618	0.788713	0.786405	0.771675	0.777116	0.793603			11.1572	11.0459	11.352	11.2995	11.2876			8.79984	8.68653	8.76005	8.78105	8.95785
131.864	74.652	0.792589	0.793439	0.788821	0.792549	0.793	0.789948		11.2828	10.8815	11.356	11.0062	11.0226	10.8571		8.94264	8.63384	8.95787	8.72295	8.74095	8.57656		134.728	74.735	0.787658	0.786789	0.773445	0.778139	0.792203			11.1526	11.0278	11.3272	11.2683	11.3058			8.78442	8.67654	8.76097	8.76832	8.95648
132.07	74.803	0.795643	0.795722	0.790258	0.792115	0.790305	0.790998		11.2318	10.8392	11.3144	10.9694	11.0076	10.8051		8.9365	8.62502	8.9413	8.68903	8.69934	8.54679		134.933	74.796	0.788354	0.791151	0.77289	0.779283	0.79524			11.112	10.9613	11.2874	11.2035	11.2198			8.76022	8.67206	8.72395	8.7307	8.92244
132.275	74.894	0.793764	0.794897	0.788101	0.791044	0.796137	0.791661		11.2041	10.8216	11.2755	10.9212	10.9402	10.7421		8.8934	8.60205	8.8862	8.63917	8.70989	8.50406		135.138	74.886	0.791453	0.791594	0.774312	0.780095	0.794262			11.0247	10.9183	11.2506	11.1961	11.2034			8.72551	8.64286	8.71145	8.73402	8.89844
132.48	74.985	0.796143	0.79685	0.789593	0.795978	0.796278	0.792042		11.1731	10.744	11.2466	10.8707	10.8961	10.7099		8.89541	8.56138	8.88021	8.65284	8.67628	8.48268		135.344	75.007	0.790761	0.790018	0.776277	0.781657	0.794076			11.0034	10.866	11.1705	11.1317	11.1577			8.70104	8.58435	8.67142	8.70114	8.86003
132.685	75.105	0.795985	0.796481	0.788817	0.798437	0.79384	0.792562		11.1266	10.7278	11.2021	10.7801	10.8633	10.6822		8.85662	8.54451	8.83642	8.60722	8.6237	8.4663		135.549	75.162	0.791463	0.793112	0.779188	0.782462	0.797919			10.9617	10.8593	11.1426	11.1016	11.0949			8.67582	8.61263	8.68216	8.68658	8.85284
132.891	75.226	0.797463	0.794386	0.792964	0.795863	0.796032	0.795188		11.0792	10.716	11.1417	10.6873	10.8418	10.6259		8.83525	8.51267	8.83495	8.50562	8.63045	8.44959		135.754	75.192	0.794122	0.794822	0.77761	0.783084	0.797943			10.9274	10.7716	11.1064	11.0513	11.0783			8.67772	8.56151	8.63643	8.65407	8.83985
133.096	75.317	0.799426	0.796199	0.791235	0.79737	0.799044	0.793391		11.0229	10.6748	11.0883	10.6166	10.8035	10.6052		8.81201	8.49923	8.77347	8.46537	8.63244	8.41404		135.959	75.339	0.79152	0.79418	0.778247	0.783175	0.798439			10.8861	10.7202	11.0422	11.0327	11.0475			8.61654	8.5138	8.59357	8.64054	8.82074
133.301	75.377	0.796089	0.79568	0.794411	0.796653	0.798573	0.797153		11.0222	10.631	11.0723	10.564	10.7612	10.5597		8.77466	8.45888	8.79596	8.41587	8.59363	8.41771		136.164	75.426	0.79446	0.793481	0.784239	0.789236	0.799234			10.8228	10.7349	11.0018	10.9357	10.999			8.5983	8.51793	8.628	8.63086	8.79076
133.506	75.528	0.7954	0.800365	0.791911	0.797309	0.796121	0.796206		11.0032	10.5931	11.0361	10.5488	10.7495	10.5521		8.75194	8.47834	8.73964	8.41063	8.55793	8.40164		136.369	75.517	0.795884	0.795972	0.782303	0.78841	0.799341			10.7995	10.6983	10.9687	10.9131	10.9771			8.59516	8.51551	8.58086	8.60399	8.77443
133.711	75.619	0.79694	0.799543	0.794655	0.797111	0.798406	0.796245		10.9507	10.5316	10.9891	10.5078	10.7145	10.493		8.72704	8.42043	8.73252	8.37586	8.55452	8.35497		136.574	75.641	0.792982	0.796125	0.78415	0.790661	0.79943			10.7619	10.6175	10.9134	10.8435	10.9374			8.53397	8.45284	8.55772	8.57354	8.74365
133.916	75.74	0.796845	0.800155	0.796423	0.799165	0.799848	0.797506		10.9074	10.4944	10.9493	10.4392	10.6741	10.4673		8.69153	8.39716	8.72027	8.34263	8.5377	8.3477		136.778	75.702	0.797088	0.795505	0.781045	0.788569	0.799957			10.7463	10.6197	10.8999	10.8312	10.9581			8.56571	8.44804	8.51329	8.54112	8.76598
134.121	75.83	0.800054	0.799923	0.794757	0.801183	0.79767	0.799193		10.9072	10.5002	10.9188	10.3776	10.6597	10.4532		8.72632	8.39937	8.67779	8.31433	8.5029	8.35409		136.984	75.823	0.798135	0.798735	0.784662	0.792197	0.79969			10.6867	10.5725	10.8407	10.8289	10.8854			8.52946	8.4446	8.50628	8.57861	8.70494
134.326	75.921	0.797346	0.798754	0.795546	0.800338	0.800637	0.799893		10.8631	10.4598	10.8804	10.3556	10.6023	10.4295		8.66168	8.3548	8.65587	8.28795	8.48856	8.34248		137.189	75.943	0.79659	0.79784	0.787362	0.793691	0.801261			10.6472	10.5278	10.7995	10.7434	10.8343			8.48144	8.39947	8.50311	8.52696	8.6811
134.532	76.042	0.799133	0.799742	0.794558	0.796565	0.798291	0.799176		10.829	10.423	10.857	10.3341	10.587	10.3634		8.65384	8.33575	8.62651	8.23178	8.45153	8.28218		137.394	76.034	0.797794	0.798725	0.786124	0.79266	0.800519			10.6438	10.5288	10.7387	10.7243	10.8362			8.49153	8.40963	8.44193	8.50076	8.67459
134.737	76.133	0.800408	0.801444	0.79542	0.798096	0.800281	0.797811		10.7873	10.4368	10.8149	10.3215	10.6071	10.3778		8.63421	8.36453	8.60242	8.23756	8.4887	8.27953		137.599	76.125	0.797567	0.800667	0.787027	0.791673	0.801963			10.6169	10.4817	10.7103	10.7227	10.8061			8.46768	8.39236	8.4293	8.48891	8.66605
134.942	76.193	0.800228	0.798636	0.797695	0.797347	0.800848	0.799852		10.7959	10.4154	10.7952	10.3892	10.5419	10.324		8.63922	8.31812	8.61128	8.28377	8.44242	8.25768		137.804	76.246	0.799381	0.799434	0.788546	0.794072	0.802224			10.5819	10.4285	10.6774	10.6578	10.7763			8.459	8.33686	8.4196	8.46303	8.64499
135.147	76.314	0.800891	0.800656	0.794805	0.796532	0.79982	0.796679		10.7684	10.3573	10.7713	10.3754	10.523	10.3355		8.62434	8.29261	8.56111	8.26435	8.41651	8.23411		138.009	76.336	0.800459	0.801315	0.790805	0.799634	0.802123			10.5327	10.4077	10.6306	10.6163	10.7384			8.43102	8.33988	8.40669	8.48916	8.61354
135.353	76.435	0.799237	0.802315	0.798309	0.798178	0.798738	0.799241		10.7135	10.3146	10.7386	10.4013	10.5199	10.3029		8.5626	8.27554	8.57272	8.30211	8.40268	8.23452		138.214	76.427	0.798653	0.800574	0.792487	0.79737	0.801872			10.5734	10.4367	10.5733	10.557	10.7299			8.44445	8.35533	8.3792	8.41783	8.604
135.558	76.556	0.798624	0.800781	0.793111	0.798682	0.799666	0.798592		10.7206	10.3214	10.7345	10.4317	10.4811	10.2315		8.56177	8.26521	8.51363	8.33159	8.38139	8.17083		138.419	76.518	0.798462	0.79959	0.791283	0.792443	0.800366			10.5066	10.3529	10.5364	10.553	10.6994			8.38912	8.2781	8.33728	8.36269	8.56347
135.763	76.646	0.802277	0.801365	0.796265	0.800818	0.803146	0.800019		10.6334	10.271	10.6661	10.4472	10.429	10.226		8.53092	8.23083	8.49303	8.36631	8.37601	8.18097		138.625	76.639	0.798012	0.802417	0.793495	0.798504	0.798887			10.5105	10.3319	10.5296	10.5187	10.6761			8.38747	8.29049	8.3552	8.3992	8.52904
135.968	76.737	0.800145	0.805656	0.798722	0.801091	0.802551	0.800514		10.6472	10.2311	10.6091	10.4498	10.4022	10.2079		8.51934	8.24277	8.47374	8.37124	8.34827	8.17156		138.83	76.759	0.799151	0.800219	0.790901	0.796558	0.800793			10.4512	10.3226	10.5034	10.4974	10.663			8.35213	8.26031	8.30715	8.36183	8.53889
136.173	76.828	0.803609	0.805774	0.799523	0.802323	0.804917	0.803568		10.6201	10.1981	10.5775	10.4269	10.3689	10.1554		8.53437	8.2174	8.45696	8.36577	8.34609	8.16059		139.035	76.85	0.799917	0.802041	0.793112	0.802325	0.801701			10.435	10.3011	10.4929	10.4649	10.6658			8.34716	8.26194	8.32205	8.39622	8.55082
136.379	76.918	0.804602	0.800916	0.79938	0.803638	0.801609	0.801951		10.5821	10.2295	10.5788	10.3848	10.3506	10.1394		8.51434	8.19297	8.45645	8.34564	8.29714	8.13128		139.24	76.944	0.798583	0.802672	0.793825	0.79847	0.802961			10.4198	10.2676	10.4143	10.4493	10.6298			8.32105	8.24153	8.26712	8.34342	8.5353
136.585	77.039	0.801142	0.801517	0.798542	0.803443	0.80112	0.801258		10.5828	10.1832	10.5656	10.3646	10.3476	10.1247		8.4783	8.16201	8.43705	8.32733	8.28965	8.11252		139.445	77.065	0.800404	0.80362	0.794054	0.795622	0.802048			10.3881	10.2273	10.3801	10.426	10.5642			8.31465	8.21884	8.24239	8.29515	8.47303
136.79	77.19	0.804633	0.804929	0.79844	0.802096	0.80494	0.802976		10.5321	10.148	10.5256	10.3665	10.2815	10.0632		8.47449	8.16843	8.40407	8.31491	8.27598	8.08049		139.65	77.152	0.801281	0.803605	0.796238	0.800833	0.801705			10.3766	10.2141	10.3562	10.3807	10.563			8.31459	8.20808	8.24598	8.31321	8.4684
136.995	77.281	0.804782	0.806549	0.800456	0.80318	0.802727	0.805621		10.4845	10.0979	10.4992	10.3531	10.2883	10.0935		8.43776	8.14444	8.40412	8.31538	8.25867	8.13153		139.855	77.273	0.800607	0.804011	0.795959	0.802103	0.802452			10.3273	10.2019	10.3389	10.3446	10.5331			8.26808	8.20241	8.22931	8.29747	8.45229
137.201	77.372	0.80528	0.80305	0.802627	0.803694	0.805052	0.803699		10.4686	10.1112	10.4552	10.3239	10.2576	10.0449		8.43015	8.11977	8.39161	8.29728	8.25786	8.0731		140.06	77.368	0.7996	0.801377	0.796782	0.802126	0.804515			10.2962	10.1625	10.307	10.3288	10.4965			8.2328	8.14397	8.21241	8.28496	8.4446
137.406	77.493	0.806163	0.808085	0.803308	0.80163	0.806155	0.802462		10.4572	10.0713	10.4279	10.3173	10.2387	10.0228		8.43023	8.13846	8.37679	8.27067	8.25397	8.04291		140.265	77.424	0.802531	0.805871	0.798929	0.804342	0.805147			10.2721	10.1396	10.2904	10.2697	10.459			8.24368	8.17121	8.22129	8.26039	8.42099
137.611	77.583	0.805522	0.804864	0.805255	0.804395	0.802223	0.802051		10.4341	10.0595	10.3886	10.265	10.2045	10.0071		8.40488	8.09653	8.3655	8.25713	8.18631	8.02621		140.471	77.545	0.802826	0.807226	0.798044	0.806246	0.805913			10.2335	10.0761	10.2269	10.2324	10.4391			8.21568	8.13365	8.16151	8.24982	8.413
137.816	77.644	0.805688	0.806439	0.804439	0.80621	0.805842	0.803511		10.3878	10.0334	10.3818	10.2402	10.1967	9.98142		8.36933	8.09134	8.35152	8.25573	8.21694	8.02018		140.676	77.7	0.80397	0.80671	0.798783	0.802408	0.804847			10.2341	10.0852	10.1853	10.2346	10.436			8.22792	8.1358	8.13582	8.21236	8.39941
138.022	77.764	0.804855	0.808136	0.802504	0.805948	0.804941	0.802282		10.3684	10.0196	10.3311	10.2018	10.1508	9.93188		8.34503	8.09719	8.29074	8.22211	8.17083	7.96817		140.881	77.791	0.802164	0.808383	0.799992	0.805377	0.806192			10.2013	10.0175	10.1788	10.1954	10.3678			8.18314	8.09797	8.14295	8.2111	8.35841
138.227	77.855	0.80852	0.805859	0.804657	0.805804	0.806124	0.803342		10.3399	9.98751	10.3302	10.1654	10.1351	9.95822		8.36	8.04852	8.31225	8.19133	8.17015	7.99986		141.086	77.912	0.805072	0.808728	0.799437	0.806367	0.808407			10.1725	10.019	10.1189	10.1526	10.3786			8.1896	8.10264	8.08945	8.1867	8.39014
138.433	77.976	0.80571	0.80474	0.80376	0.806521	0.806181	0.80272		10.3137	9.96403	10.3211	10.1269	10.1122	9.9109		8.30984	8.01845	8.29567	8.16755	8.15225	7.95568		141.291	77.999	0.80819	0.80829	0.802742	0.808575	0.807063			10.0888	9.99751	10.1169	10.1418	10.3545			8.15366	8.08089	8.12125	8.2004	8.35676
138.638	78.127	0.80662	0.804199	0.802081	0.809764	0.806567	0.804061		10.3068	9.97309	10.3293	10.0689	10.0726	9.85521		8.31367	8.02035	8.28494	8.15344	8.12425	7.92419		141.496	78.12	0.804851	0.805469	0.802468	0.808644	0.80628			10.0961	9.98816	10.0597	10.1115	10.3306			8.12581	8.04515	8.07261	8.17656	8.32937
138.843	78.188	0.806805	0.803096	0.803094	0.805844	0.806896	0.806049		10.2927	9.94046	10.2614	10.0835	10.0776	9.87074		8.30421	7.98314	8.24087	8.1257	8.13155	7.9563		141.701	78.21	0.805492	0.807505	0.800904	0.807552	0.806293			10.0887	9.93934	10.0726	10.0771	10.2918			8.12638	8.02607	8.06716	8.13776	8.29821
139.049	78.279	0.803778	0.805954	0.806697	0.804927	0.808178	0.80461		10.2809	9.88711	10.2207	10.0454	10.034	9.83914		8.26356	7.96856	8.24505	8.08584	8.10927	7.91667		141.906	78.271	0.80525	0.807004	0.805381	0.807222	0.809402			10.0788	9.94543	10.0347	10.0559	10.2465			8.11594	8.02601	8.08176	8.11735	8.29352
139.254	78.399	0.805515	0.804609	0.801405	0.804594	0.806364	0.805837		10.2357	9.9072	10.2564	10.0358	10.0264	9.83034		8.24503	7.97143	8.21956	8.07472	8.0849	7.92165		142.112	78.392	0.804604	0.805314	0.802711	0.808712	0.806844			10.0401	9.91468	10.0179	10.0292	10.2575			8.07828	7.98444	8.0415	8.11073	8.2762
139.459	78.52	0.805638	0.805218	0.801601	0.806369	0.805032	0.80558		10.2276	9.84961	10.2346	10.0111	10.0265	9.78494		8.23974	7.93108	8.20408	8.07268	8.07168	7.88256		142.317	78.513	0.806255	0.807542	0.801692	0.805866	0.806713			10.081	9.89961	9.95573	10.0142	10.2348			8.12784	7.99435	7.98143	8.07013	8.25655
139.664	78.611	0.805483	0.809515	0.80218	0.804725	0.806904	0.804232		10.1787	9.84314	10.2086	10.0001	10.016	9.80153		8.19875	7.96817	8.18917	8.04729	8.08196	7.88271		142.522	78.603	0.805018	0.808297	0.806823	0.805508	0.808593			10.0135	9.86512	9.94417	10.0486	10.1884			8.06105	7.97395	8.02319	8.09421	8.23826
139.87	78.672	0.80702	0.80703	0.802726	0.8032	0.805268	0.80349		10.1834	9.8182	10.1817	9.98141	9.97263	9.7751		8.21824	7.92358	8.17315	8.01707	8.03064	7.85419		142.727	78.698	0.806479	0.808761	0.806206	0.812897	0.807034			9.96212	9.8395	9.91591	9.98796	10.1973			8.03425	7.9578	7.99427	8.11918	8.22956
140.075	78.789	0.807987	0.804213	0.802097	0.806192	0.802721	0.806565		10.1579	9.8272	10.1373	9.92635	9.99002	9.74673		8.20746	7.90316	8.13111	8.00255	8.0192	7.86138		142.932	78.785	0.807156	0.809081	0.802335	0.808053	0.808062			9.94188	9.81426	9.91059	9.95105	10.1702			8.02465	7.94053	7.95161	8.04098	8.21815
140.28	78.883	0.80665	0.808317	0.805805	0.805438	0.808176	0.802516		10.1364	9.77915	10.1079	9.93619	9.91527	9.72516		8.17651	7.90465	8.145	8.00299	8.01328	7.8046		143.138	78.906	0.806895	0.808927	0.805669	0.809411	0.806165			9.91467	9.81426	9.87434	9.91006	10.1506			8.00009	7.93902	7.95545	8.02131	8.18306
140.486	79.034	0.805823	0.810372	0.804381	0.802015	0.805259	0.807389		10.1123	9.72423	10.115	9.93817	9.91093	9.70097		8.14874	7.88024	8.13631	7.97057	7.98086	7.83246		143.343	78.997	0.805473	0.807821	0.804844	0.809877	0.807746			9.92731	9.78042	9.84491	9.92928	10.1148			7.99618	7.90082	7.92361	8.0415	8.17019
140.691	79.155	0.805659	0.803783	0.800997	0.808054	0.808557	0.806378		10.0913	9.78875	10.1131	9.90156	9.8941	9.68586		8.13011	7.86804	8.10058	8.00099	7.99994	7.81047		143.548	79.117	0.807052	0.807125	0.80714	0.810964	0.808743			9.91163	9.75863	9.80236	9.87751	10.0966			7.9992	7.87644	7.91188	8.0103	8.16557
140.897	79.216	0.808789	0.808579	0.804884	0.80306	0.804951	0.802647		10.0607	9.69085	10.0699	9.87318	9.86538	9.67534		8.13697	7.83582	8.10511	7.92875	7.94114	7.76588		143.753	79.238	0.808231	0.809066	0.804218	0.811633	0.808295			9.85689	9.73742	9.82736	9.85195	10.0427			7.96665	7.87822	7.90334	7.99617	8.11744
141.102	79.337	0.807057	0.805477	0.804811	0.805238	0.807235	0.805425		10.0583	9.70841	10.0383	9.84437	9.85054	9.65428		8.1176	7.8199	8.07896	7.92706	7.9517	7.7758		143.958	79.303	0.807828	0.80896	0.806739	0.812992	0.808538			9.85386	9.70689	9.77044	9.81011	10.0705			7.96022	7.85249	7.88219	7.97554	8.14239
141.307	79.428	0.806434	0.810942	0.805492	0.806841	0.808328	0.806338		10.0251	9.66115	9.9909	9.82658	9.81674	9.60207		8.08461	7.83464	8.04759	7.92848	7.93514	7.74252		144.164	79.45	0.807309	0.81146	0.806195	0.811633	0.810017			9.85358	9.7033	9.77577	9.80146	10.0354			7.95488	7.87384	7.88117	7.95518	8.12888
141.512	79.518	0.808495	0.809118	0.805277	0.805388	0.807839	0.805007		10.0032	9.66507	10.0019	9.79542	9.81479	9.58765		8.08753	7.82019	8.05427	7.88911	7.92877	7.71813		144.369	79.515	0.807772	0.812338	0.808507	0.811428	0.806338			9.82202	9.6725	9.7485	9.80364	10.0197			7.93395	7.85734	7.88172	7.95495	8.07929
141.718	79.579	0.808993	0.808533	0.804092	0.806513	0.809812	0.808108		9.96778	9.64332	9.99172	9.79426	9.79793	9.54532		8.06387	7.79694	8.03426	7.89921	7.93448	7.71365		144.574	79.636	0.805877	0.809809	0.809662	0.811863	0.809575			9.80401	9.67167	9.72175	9.79102	9.98643			7.90082	7.8322	7.87134	7.94897	8.08476
141.923	79.73	0.807567	0.804428	0.806171	0.806324	0.806754	0.80621		9.95063	9.62664	9.96895	9.77374	9.77619	9.54727		8.0358	7.74394	8.03667	7.8808	7.88698	7.6971		144.779	79.722	0.805706	0.809618	0.80893	0.812718	0.810894			9.74622	9.64596	9.7311	9.75241	9.94721			7.85259	7.80954	7.87177	7.92596	8.06613
142.129	79.851	0.806421	0.806049	0.804579	0.806826	0.806942	0.805244		9.95617	9.61024	9.93735	9.75476	9.75572	9.53227		8.02886	7.74632	7.99538	7.87039	7.8723	7.6758		144.984	79.817	0.806256	0.808144	0.806787	0.810398	0.809448			9.7461	9.63878	9.69649	9.73465	9.92407			7.85786	7.78952	7.823	7.88894	8.03302
142.334	79.946	0.808151	0.80722	0.805291	0.804464	0.806563	0.80462		9.92037	9.60009	9.92449	9.75017	9.73048	9.52002		8.01715	7.74938	7.9921	7.84366	7.84824	7.66		145.19	79.908	0.805412	0.812572	0.808061	0.811934	0.808707			9.72879	9.59705	9.69366	9.73271	9.94222			7.83569	7.7983	7.83307	7.90232	8.04034
142.54	80.002	0.806518	0.80479	0.806226	0.805308	0.808416	0.805624		9.91184	9.57629	9.89967	9.69957	9.69687	9.48679		7.99408	7.7069	7.98137	7.81114	7.8391	7.64279		145.396	80.029	0.80398	0.808152	0.809121	0.812873	0.807188			9.74679	9.60503	9.6696	9.71368	9.93327			7.83623	7.76233	7.82387	7.89599	8.01802
142.745	80.123	0.804935	0.807038	0.809216	0.804826	0.807858	0.806068		9.90988	9.56868	9.86863	9.69616	9.68163	9.48079		7.9768	7.72229	7.98585	7.80372	7.82139	7.64217		145.601	80.18	0.806521	0.80938	0.806441	0.809867	0.807335			9.70475	9.56815	9.63256	9.70721	9.89458			7.82708	7.74427	7.76809	7.86155	7.98824
142.95	80.245	0.809072	0.808828	0.807887	0.805337	0.807263	0.805472		9.83018	9.5344	9.85749	9.65996	9.6452	9.4671		7.95333	7.71169	7.96374	7.77952	7.78621	7.62548		145.806	80.267	0.805901	0.812524	0.806552	0.814206	0.8066			9.68666	9.54265	9.62168	9.64623	9.87874			7.80649	7.75364	7.76038	7.85402	7.96819
143.156	80.305	0.810785	0.808489	0.805393	0.80932	0.809248	0.809063		9.86895	9.49066	9.83234	9.63772	9.64987	9.4183		8.0016	7.6731	7.9189	7.8	7.80913	7.61999		146.011	80.358	0.805828	0.809163	0.808483	0.811856	0.80814			9.67793	9.5645	9.60451	9.63527	9.85579			7.79875	7.73924	7.76508	7.82245	7.96487
143.361	80.456	0.809023	0.810833	0.807144	0.811419	0.807377	0.805345		9.7975	9.45809	9.81055	9.60171	9.61648	9.42106		7.9264	7.66892	7.91852	7.79101	7.76412	7.5872		146.216	80.452	0.808832	0.808611	0.807249	0.813662	0.808052			9.64444	9.51528	9.59575	9.65014	9.839			7.80073	7.69416	7.74615	7.85195	7.95042
143.567	80.547	0.808559	0.807291	0.804018	0.808346	0.80883	0.806381		9.79256	9.46742	9.80138	9.60638	9.59306	9.3904		7.91787	7.64296	7.88049	7.76529	7.75915	7.57224		146.421	80.573	0.807149	0.8095	0.806	0.813467	0.808282			9.60976	9.49658	9.57525	9.59425	9.80392			7.75651	7.68748	7.71766	7.80461	7.92434
143.772	80.698	0.808671	0.80622	0.806194	0.809066	0.807307	0.807775		9.77859	9.43281	9.78866	9.56348	9.60028	9.39013		7.90766	7.60491	7.89156	7.73748	7.75038	7.58512		146.627	80.66	0.807028	0.811099	0.809591	0.808694	0.809899			9.62016	9.48692	9.54678	9.61945	9.77652			7.76374	7.69483	7.72898	7.7792	7.91799
143.978	80.759	0.810282	0.808203	0.805154	0.810908	0.806372	0.807086		9.731	9.42459	9.75477	9.54284	9.58341	9.3499		7.88485	7.61698	7.85409	7.73836	7.7278	7.54618		146.832	80.721	0.806216	0.81317	0.809417	0.811803	0.808401			9.61149	9.48422	9.51422	9.57515	9.79312			7.74894	7.71229	7.70097	7.77314	7.91677
144.183	80.853	0.806389	0.809523	0.806663	0.807984	0.812481	0.806078		9.76368	9.40883	9.7502	9.52952	9.52063	9.34195		7.87333	7.61666	7.86513	7.6997	7.73533	7.53034		147.037	80.816	0.805879	0.810881	0.806688	0.813636	0.811087			9.57475	9.44687	9.51874	9.55207	9.72856			7.71609	7.66029	7.67865	7.77191	7.8907
144.388	80.974	0.810334	0.810583	0.807734	0.808341	0.809156	0.806971		9.69273	9.38916	9.70987	9.53034	9.53467	9.30528		7.85435	7.61069	7.84299	7.70376	7.71503	7.50909		147.243	80.963	0.807173	0.811452	0.811281	0.810479	0.807986			9.53101	9.4004	9.46412	9.55002	9.72609			7.69317	7.62797	7.67807	7.74009	7.85855
144.594	81.061	0.810358	0.80978	0.81012	0.809451	0.808631	0.80648		9.66414	9.35042	9.68612	9.49826	9.50825	9.30612		7.83141	7.57178	7.84693	7.68838	7.68867	7.50521		147.448	81.084	0.805215	0.810846	0.813016	0.814675	0.809637			9.54117	9.40233	9.41765	9.49897	9.71012			7.6827	7.62384	7.6567	7.73857	7.86167
144.799	81.182	0.811402	0.809579	0.812551	0.810248	0.809328	0.806043		9.63972	9.36487	9.66195	9.48051	9.49502	9.28349		7.82169	7.58161	7.85083	7.68157	7.68459	7.48289		147.653	81.175	0.812236	0.808863	0.810331	0.813489	0.806973			9.46743	9.40214	9.43134	9.50155	9.68342			7.68978	7.60504	7.6425	7.7294	7.81426
145.004	81.213	0.808263	0.813095	0.808543	0.809107	0.809751	0.809251		9.67071	9.2669	9.62355	9.4675	9.4722	9.24117		7.81648	7.53487	7.78106	7.66022	7.67012	7.47843		147.858	81.3	0.810343	0.809144	0.810167	0.812759	0.808609			9.4709	9.3901	9.4424	9.48132	9.67811			7.67467	7.59794	7.64992	7.70603	7.8258
145.21	81.334	0.81175	0.809526	0.805578	0.805138	0.809573	0.807065		9.62503	9.30369	9.63389	9.47227	9.43651	9.23931		7.81312	7.53157	7.76086	7.62648	7.63955	7.45673		148.063	81.36	0.807898	0.81059	0.810248	0.81253	0.810651			9.4459	9.34026	9.4135	9.44367	9.62387			7.63133	7.57113	7.62726	7.67327	7.8016
145.416	81.455	0.810176	0.808527	0.808797	0.806395	0.809639	0.807974		9.62841	9.29064	9.61232	9.45637	9.43347	9.21722		7.80071	7.51173	7.77441	7.62557	7.6377	7.44728		148.269	81.481	0.806161	0.80866	0.809967	0.812798	0.811397			9.43892	9.33595	9.38856	9.4271	9.6283			7.60929	7.54961	7.60442	7.66232	7.81238
145.621	81.576	0.811688	0.809935	0.806936	0.807802	0.809779	0.808124		9.59591	9.26316	9.57707	9.39358	9.41132	9.18916		7.78888	7.50255	7.72808	7.58815	7.62109	7.42598		148.474	81.568	0.806098	0.808548	0.806526	0.813805	0.809715			9.45157	9.33878	9.3911	9.4164	9.61856			7.61889	7.55085	7.57416	7.66311	7.78829
145.827	81.697	0.814106	0.809412	0.807975	0.809237	0.810163	0.807223		9.53964	9.23782	9.56572	9.40979	9.39683	9.18992		7.76628	7.4772	7.72886	7.61475	7.61296	7.41831		148.679	81.659	0.809129	0.812962	0.811333	0.815977	0.812747			9.38116	9.28752	9.35058	9.39061	9.57279			7.59058	7.5504	7.58643	7.66252	7.78026
146.032	81.788	0.807155	0.809819	0.814932	0.810738	0.811272	0.810165		9.55625	9.22318	9.5513	9.36933	9.35667	9.13658		7.71338	7.4691	7.78366	7.59607	7.5908	7.40213		148.885	81.78	0.807326	0.810803	0.813642	0.813742	0.812692			9.36935	9.27052	9.31022	9.39525	9.5558			7.56413	7.51656	7.57519	7.64531	7.76592
146.237	81.879	0.810715	0.809456	0.809848	0.810251	0.812229	0.808705		9.51875	9.2006	9.51156	9.32091	9.33838	9.11066		7.717	7.44748	7.70292	7.55228	7.5849	7.36784		149.09	81.875	0.807915	0.81211	0.810791	0.81165	0.810306			9.36335	9.23993	9.31925	9.36632	9.54494			7.5648	7.50384	7.55597	7.60217	7.73432
146.443	81.97	0.809806	0.812259	0.812384	0.810325	0.810859	0.809973		9.52311	9.17374	9.47047	9.34055	9.35928	9.11151		7.71187	7.45146	7.69365	7.56888	7.58906	7.38008		149.295	81.992	0.809417	0.813055	0.811327	0.812201	0.809668			9.35181	9.23019	9.28215	9.37043	9.52558			7.56951	7.50465	7.53086	7.61067	7.71255
146.648	82.06	0.811738	0.809391	0.809419	0.810688	0.812535	0.809369		9.46132	9.15613	9.49298	9.3062	9.28534	9.09293		7.68011	7.41089	7.6838	7.54442	7.54466	7.35954		149.5	82.113	0.807158	0.812092	0.81199	0.813841	0.808984			9.32575	9.22911	9.25343	9.32426	9.49546			7.52736	7.49488	7.51369	7.58846	7.68167
146.854	82.181	0.809935	0.812313	0.809059	0.808449	0.810512	0.808625		9.44799	9.14296	9.48784	9.28612	9.29163	9.09383		7.65226	7.42695	7.67623	7.50735	7.53098	7.3535		149.706	82.204	0.809122	0.81132	0.810133	0.814936	0.80922			9.30247	9.16815	9.27543	9.31167	9.47819			7.52684	7.43831	7.51433	7.58841	7.66994
147.06	82.272	0.812525	0.808639	0.809587	0.810598	0.808536	0.80545		9.4433	9.12157	9.44867	9.25169	9.26975	9.06151		7.67291	7.37605	7.64952	7.49941	7.49493	7.29859		149.911	82.298	0.805562	0.811721	0.809901	0.813454	0.809985			9.26914	9.17148	9.23861	9.29612	9.44891			7.46687	7.44468	7.48236	7.56196	7.65348
147.265	82.393	0.8133	0.815108	0.810788	0.810068	0.809572	0.807832		9.41277	9.10415	9.42344	9.24751	9.24716	9.04317		7.6554	7.42086	7.64041	7.49111	7.48624	7.30537		150.116	82.385	0.806212	0.811595	0.809775	0.815909	0.810708			9.24444	9.16588	9.24266	9.27398	9.41813			7.45297	7.43898	7.48448	7.56673	7.63535
147.471	82.545	0.813916	0.809672	0.8111	0.807922	0.811147	0.810103		9.36389	9.09284	9.38759	9.2424	9.23958	9.01319		7.62143	7.36223	7.61428	7.46714	7.49466	7.30161		150.321	82.476	0.810791	0.814422	0.811793	0.812883	0.811203			9.22008	9.13956	9.19839	9.24395	9.4094			7.47556	7.44346	7.46719	7.51425	7.63294
147.677	82.605	0.809255	0.810732	0.81017	0.812473	0.809488	0.811186		9.39346	9.05784	9.38012	9.22053	9.23572	8.97767		7.6017	7.34348	7.59949	7.49143	7.4762	7.28256		150.527	82.567	0.812187	0.813418	0.816527	0.816427	0.811414			9.16503	9.07809	9.14408	9.21234	9.38878			7.44371	7.38428	7.46638	7.5212	7.61818
147.882	82.696	0.813672	0.80866	0.812095	0.807432	0.811571	0.808704		9.37047	9.06488	9.34704	9.21743	9.18154	8.96823		7.62449	7.3304	7.59068	7.44245	7.45147	7.25265		150.732	82.719	0.808038	0.81423	0.812119	0.81706	0.81392			9.18882	9.08049	9.1672	9.18492	9.34634			7.42491	7.39361	7.44485	7.50463	7.60717
148.087	82.848	0.815395	0.810033	0.808734	0.810825	0.810438	0.807711		9.30494	9.04047	9.3723	9.17669	9.16737	8.97664		7.5872	7.32308	7.5797	7.44069	7.42958	7.25053		150.938	82.809	0.809329	0.814534	0.812087	0.818794	0.813044			9.16972	9.07099	9.13158	9.16953	9.33082			7.42132	7.38863	7.41563	7.50796	7.58636
148.292	82.908	0.809965	0.81444	0.811505	0.811103	0.811865	0.809333		9.33909	9.00431	9.32309	9.15364	9.15431	8.93276		7.56433	7.33348	7.56573	7.42455	7.43207	7.22957		151.143	82.9	0.811053	0.815327	0.812585	0.814132	0.81231			9.13161	9.0751	9.12773	9.16307	9.33086			7.40622	7.39917	7.41706	7.45996	7.57955
148.498	82.999	0.812248	0.810919	0.810656	0.808727	0.808936	0.810008		9.27527	8.97571	9.32569	9.15735	9.13976	8.90724		7.53382	7.27858	7.55992	7.4058	7.39348	7.21494		151.348	82.991	0.808629	0.813816	0.813539	0.814481	0.814952			9.13717	9.02393	9.10034	9.14939	9.30856			7.38858	7.34382	7.40348	7.452	7.58603
148.703	83.09	0.810929	0.812113	0.807399	0.811994	0.811121	0.809972		9.32821	8.97467	9.30602	9.10592	9.12885	8.9211		7.56452	7.28845	7.51367	7.39395	7.4046	7.22584		151.553	83.146	0.812598	0.812037	0.814975	0.816217	0.814819			9.08878	9.0239	9.07033	9.12016	9.29537			7.38552	7.32774	7.39209	7.44403	7.57405
148.909	83.211	0.809269	0.811274	0.810222	0.810333	0.80932	0.810131		9.27762	8.98151	9.27929	9.1078	9.09135	8.89452		7.5081	7.28647	7.51829	7.38035	7.35781	7.20573		151.759	83.237	0.807453	0.81401	0.814529	0.815431	0.813498			9.09841	8.97383	9.0416	9.10433	9.23191			7.34654	7.30478	7.36465	7.42396	7.51014
149.115	83.306	0.811906	0.810923	0.810884	0.809526	0.810999	0.811031		9.24954	8.9245	9.28049	9.10065	9.07684	8.8715		7.50975	7.23708	7.5254	7.36721	7.36131	7.19506		151.964	83.328	0.811858	0.813053	0.810769	0.81783	0.812731			9.10089	8.98875	9.03791	9.05934	9.27574			7.38863	7.30832	7.32766	7.409	7.53868
149.32	83.427	0.810771	0.810545	0.808535	0.809145	0.810218	0.810937		9.25642	8.92265	9.24785	9.06458	9.06127	8.83048		7.50483	7.23221	7.47721	7.33456	7.34161	7.16097		152.17	83.415	0.807843	0.81438	0.812133	0.814913	0.813345			9.06728	8.94974	9.03954	9.0844	9.20395			7.32494	7.28849	7.3413	7.403	7.48599
149.525	83.548	0.810861	0.811191	0.806089	0.810091	0.809055	0.807632		9.21179	8.86252	9.23751	9.04543	9.0513	8.84683		7.46947	7.18919	7.44625	7.32763	7.323	7.14498		152.375	83.506	0.809415	0.815194	0.812758	0.817269	0.811498			9.02566	8.93122	9.01388	9.05517	9.21988			7.3055	7.28068	7.3261	7.40051	7.48191
149.731	83.605	0.81464	0.811249	0.809045	0.811164	0.809597	0.811182		9.18662	8.89251	9.21741	9.01105	9.02671	8.82682		7.48379	7.21404	7.4573	7.30944	7.308	7.16016		152.581	83.627	0.811554	0.816636	0.815245	0.814706	0.813757			9.007	8.88941	8.98671	9.04845	9.19677			7.30967	7.25942	7.32636	7.37183	7.48394
149.937	83.73	0.810548	0.811269	0.808856	0.809897	0.809189	0.80717		9.17426	8.84291	9.19021	9.05034	9.01213	8.8084		7.43618	7.17398	7.43356	7.32984	7.29252	7.10987		152.786	83.718	0.813302	0.818435	0.815229	0.817606	0.814178			8.9667	8.88884	8.94503	9.00453	9.17054			7.29263	7.27494	7.29225	7.36216	7.46645
150.142	83.821	0.813979	0.809997	0.814496	0.811286	0.809583	0.81128		9.14466	8.86484	9.15921	8.97498	8.98583	8.75413		7.44356	7.18049	7.46014	7.28128	7.27477	7.10204		152.992	83.873	0.811616	0.814672	0.816137	0.815445	0.813386			8.99055	8.88261	8.91534	8.99275	9.13263			7.29688	7.23641	7.27613	7.3331	7.42835
150.348	83.942	0.81264	0.813537	0.812056	0.811861	0.810592	0.810564		9.09608	8.81949	9.13651	8.95493	8.94784	8.76372		7.39184	7.17498	7.41936	7.27016	7.25305	7.10355		153.197	83.991	0.810757	0.814954	0.81585	0.818475	0.814233			8.95845	8.85692	8.90269	8.97972	9.12811			7.26313	7.21798	7.26326	7.34968	7.43242
150.553	84.029	0.810529	0.809498	0.812617	0.81321	0.811696	0.809645		9.11301	8.81175	9.11566	8.94481	8.91865	8.73165		7.38636	7.13309	7.40754	7.27401	7.23923	7.06954		153.403	84.051	0.814056	0.815633	0.813052	0.818591	0.814155			8.88646	8.83858	8.92874	8.94745	9.09247			7.23408	7.20904	7.25954	7.3243	7.40268
150.759	84.154	0.812117	0.813395	0.808556	0.811835	0.812109	0.811791		9.08562	8.78953	9.13046	8.9258	8.92083	8.68507		7.37859	7.14935	7.38249	7.24627	7.24469	7.05046		153.608	84.146	0.811052	0.819525	0.813557	0.816805	0.815677			8.9256	8.80691	8.89816	8.9144	9.06662			7.23913	7.21748	7.23916	7.28132	7.39543
150.964	84.244	0.814186	0.812701	0.809941	0.808983	0.811422	0.810904		9.04827	8.75648	9.08795	8.91974	8.89684	8.69052		7.36698	7.11639	7.36071	7.21592	7.2191	7.04718		153.813	84.297	0.81109	0.81663	0.812939	0.815432	0.814356			8.89104	8.77425	8.87727	8.95031	9.06712			7.21144	7.16532	7.21667	7.29837	7.38386
151.17	84.335	0.812024	0.810481	0.81487	0.812221	0.808234	0.808788		9.0629	8.74938	9.08134	8.89279	8.88944	8.69384		7.35929	7.09121	7.4001	7.22292	7.18475	7.03148		154.018	84.354	0.810986	0.818125	0.814821	0.82195	0.815167			8.84357	8.76753	8.84916	8.87762	9.03456			7.17201	7.17294	7.21048	7.29696	7.36468
151.375	84.453	0.812078	0.811639	0.811179	0.81086	0.812423	0.811446		9.04326	8.73795	9.03157	8.88441	8.87148	8.67478		7.34384	7.09206	7.32622	7.20402	7.2074	7.03912		154.223	84.475	0.812862	0.815688	0.816722	0.818661	0.816062			8.83466	8.7549	8.81861	8.86889	9.00318			7.18136	7.14127	7.20236	7.26061	7.34716
151.58	84.544	0.811858	0.814846	0.811137	0.808454	0.812693	0.806547		9.02026	8.70648	9.05394	8.86386	8.82366	8.64528		7.32316	7.09444	7.34399	7.16602	7.17092	6.97282		154.429	84.536	0.812586	0.816777	0.816007	0.818585	0.813104			8.80735	8.73963	8.84922	8.87414	9.01845			7.15672	7.13833	7.22102	7.26424	7.33294
151.786	84.635	0.813495	0.811319	0.810774	0.809165	0.81156	0.809289		8.99979	8.7168	9.0208	8.8572	8.84601	8.62708		7.32129	7.07211	7.31383	7.16693	7.17907	6.9818		154.635	84.627	0.813247	0.815498	0.81558	0.81877	0.815722			8.79863	8.73787	8.79618	8.81976	8.97688			7.15547	7.12571	7.17399	7.22136	7.32264
151.992	84.725	0.813825	0.81445	0.813044	0.810252	0.81287	0.809273		8.97806	8.71391	8.9815	8.85901	8.82104	8.61263		7.30657	7.09704	7.30236	7.17804	7.17036	6.96997		154.841	84.782	0.813201	0.812448	0.814661	0.817186	0.811633			8.79881	8.71192	8.79564	8.82542	8.97009			7.1552	7.07798	7.16547	7.21201	7.28041
152.198	84.877	0.814639	0.812981	0.809622	0.811819	0.811297	0.810367		8.98122	8.75204	8.98279	8.81719	8.78142	8.59931		7.31645	7.11525	7.27266	7.15796	7.12434	6.9686		155.046	84.899	0.81317	0.817405	0.812659	0.821764	0.813425			8.77481	8.68356	8.78109	8.78066	8.95028			7.13541	7.09798	7.13603	7.21563	7.28038
152.404	84.968	0.811086	0.812158	0.812469	0.811663	0.810447	0.809817		8.96019	8.77194	8.97157	8.80312	8.79465	8.57752		7.26749	7.1242	7.28912	7.14516	7.1276	6.94622		155.251	85.021	0.814456	0.816907	0.814497	0.818982	0.81596			8.74331	8.64844	8.73869	8.78038	8.92521			7.12104	7.06497	7.11764	7.19098	7.28261
152.609	85.089	0.812929	0.810539	0.811843	0.812683	0.810001	0.812985		8.90848	8.84078	8.93675	8.76014	8.76976	8.54299		7.24196	7.1658	7.25523	7.11922	7.10352	6.94532		155.457	85.111	0.810881	0.818294	0.817828	0.821202	0.812035			8.74746	8.61982	8.68673	8.75657	8.94557			7.09315	7.05354	7.10425	7.19091	7.26412
152.815	85.184	0.811308	0.811805	0.813271	0.809014	0.813382	0.809501		8.91272	8.77768	8.92828	8.79433	8.74005	8.55218		7.23096	7.12576	7.26112	7.11474	7.10899	6.923		155.662	85.202	0.812409	0.815865	0.815435	0.816395	0.815001			8.69839	8.6405	8.69554	8.75411	8.89026			7.06665	7.04948	7.09065	7.14681	7.24557
153.02	85.271	0.813298	0.809395	0.811017	0.809526	0.811848	0.810941		8.90259	8.58429	8.91646	8.75726	8.73415	8.51116		7.24046	6.94808	7.2314	7.08923	7.0908	6.90205		155.868	85.263	0.813593	0.814669	0.809918	0.817249	0.818663			8.6618	8.60393	8.70925	8.73046	8.85771			7.04718	7.00936	7.05378	7.13496	7.25148
153.226	85.396	0.814637	0.809951	0.812305	0.812793	0.814956	0.811496		8.87482	8.33175	8.8802	8.71042	8.68993	8.5058		7.22976	6.74831	7.21343	7.07977	7.08191	6.90243		156.073	85.384	0.81615	0.816406	0.814293	0.821402	0.813751			8.66255	8.57522	8.65973	8.69911	8.86003			7.06994	7.00086	7.05156	7.14546	7.20986
153.431	85.483	0.813962	0.809518	0.810918	0.810416	0.810323	0.808726		8.82061	8.18973	8.89032	8.73678	8.6852	8.48624		7.17964	6.62974	7.20933	7.08043	7.03782	6.86304		156.278	85.509	0.812206	0.816037	0.814356	0.818984	0.818015			8.63089	8.58505	8.6744	8.68288	8.81049			7.01006	7.00571	7.06405	7.11114	7.20711
153.637	85.578	0.811042	0.810231	0.811021	0.812348	0.810052	0.812515		8.84292	8.17635	8.86758	8.70837	8.67087	8.45057		7.17199	6.62473	7.1918	7.07422	7.02385	6.86622		156.483	85.627	0.81067	0.815681	0.815676	0.818559	0.815485			8.66686	8.57325	8.63123	8.65438	8.79731			7.02597	6.99304	7.04029	7.08412	7.17408
153.842	85.699	0.812458	0.81379	0.811245	0.812249	0.811398	0.813039		8.85446	8.41372	8.82655	8.68646	8.64611	8.45531		7.19388	6.847	7.16049	7.05556	7.01544	6.8745		156.689	85.657	0.813864	0.815842	0.815949	0.820037	0.812942			8.59724	8.52773	8.60088	8.63522	8.81154			6.99699	6.95728	7.01788	7.0812	7.16327
154.048	85.82	0.814001	0.811448	0.809309	0.810936	0.813017	0.811999		8.78473	8.6844	8.84365	8.66115	8.61883	8.42774		7.15077	7.04694	7.15725	7.02363	7.00726	6.84332		156.894	85.782	0.814122	0.816321	0.815185	0.819184	0.816186			8.57362	8.50876	8.61096	8.63972	8.76942			6.97997	6.94588	7.01953	7.07753	7.15748
154.254	85.877	0.813871	0.809313	0.811207	0.812807	0.813659	0.810742		8.76007	8.8435	8.79736	8.64936	8.60991	8.41393		7.12956	7.15716	7.13648	7.03026	7.00553	6.82153		157.1	85.903	0.814827	0.815175	0.818045	0.817674	0.815342			8.58669	8.51994	8.55648	8.61958	8.75641			6.99667	6.94524	6.99959	7.04801	7.13947
154.459	85.968	0.813542	0.813833	0.813855	0.813352	0.809766	0.813828		8.76536	8.82183	8.77859	8.6409	8.62607	8.3639		7.13098	7.17949	7.1445	7.0281	6.9851	6.80677		157.305	85.994	0.813628	0.817429	0.816882	0.822264	0.81454			8.5664	8.47646	8.57041	8.59114	8.73168			6.96987	6.9289	7.00101	7.06418	7.1123
154.665	86.089	0.817522	0.812867	0.812957	0.812191	0.812292	0.809266		8.71778	8.83947	8.73492	8.65973	8.5657	8.38773		7.12698	7.18531	7.10112	7.03335	6.95785	6.78791		157.511	86.115	0.809802	0.817266	0.818353	0.82014	0.81268			8.56102	8.46437	8.55169	8.57338	8.7391			6.93272	6.91764	6.9983	7.03137	7.1021
154.87	86.184	0.815064	0.810446	0.812751	0.814661	0.814071	0.811546		8.71287	8.84866	8.72988	8.67171	8.56051	8.35001		7.10155	7.17136	7.09522	7.0645	6.96887	6.77642		157.716	86.206	0.813173	0.818401	0.81764	0.816084	0.816165			8.51155	8.42523	8.51045	8.57713	8.70369			6.92136	6.89522	6.95849	6.99965	7.10364
155.076	86.275	0.816669	0.813615	0.811211	0.810032	0.813836	0.813642		8.6722	8.77539	8.73399	8.74294	8.52836	8.31949		7.08232	7.13979	7.08511	7.08207	6.94069	6.76908		157.922	86.328	0.813956	0.819974	0.81593	0.819448	0.814237			8.52243	8.42227	8.48481	8.54017	8.69591			6.93689	6.90604	6.92301	6.99823	7.08053
155.282	86.396	0.812259	0.814052	0.812988	0.812809	0.81373	0.812102		8.66197	8.68199	8.71496	8.74743	8.51332	8.31192		7.03577	7.0676	7.08516	7.10999	6.92754	6.75013		158.127	86.419	0.816202	0.816947	0.813401	0.817454	0.816133			8.47567	8.40189	8.49127	8.52491	8.67193			6.91786	6.8639	6.90681	6.96872	7.07744
155.488	86.487	0.813811	0.814322	0.813912	0.812734	0.811647	0.812983		8.66814	8.68037	8.67832	8.77326	8.50576	8.28604		7.05423	7.06861	7.06339	7.13032	6.90368	6.73641		158.332	86.475	0.814571	0.817371	0.81221	0.818972	0.816812			8.43972	8.39511	8.49054	8.48899	8.63211			6.87476	6.86192	6.8961	6.95224	7.05081
155.693	86.608	0.812106	0.814032	0.812853	0.813706	0.813536	0.812844		8.64232	8.57916	8.66534	8.59383	8.46916	8.28327		7.01848	6.98371	7.04365	6.99285	6.88997	6.73301		158.538	86.597	0.814753	0.818854	0.814017	0.821252	0.813789			8.44509	8.35149	8.45419	8.49465	8.64895			6.88066	6.83866	6.88186	6.97624	7.03842
155.899	86.73	0.813777	0.813802	0.811844	0.81316	0.813325	0.810046		8.62761	8.56289	8.64987	8.27203	8.45459	8.25477		7.02095	6.9685	7.02235	6.72649	6.87633	6.68675		158.744	86.722	0.813424	0.819985	0.816149	0.820093	0.815554			8.41804	8.31796	8.41695	8.46101	8.60611			6.84743	6.8206	6.86949	6.93882	7.01875
156.104	86.79	0.812779	0.815476	0.811351	0.80892	0.814369	0.809949		8.59606	8.48695	8.63897	8.13329	8.43893	8.26339		6.9867	6.9209	7.00923	6.57918	6.87241	6.69292		158.949	86.843	0.8135	0.816193	0.81638	0.823402	0.8162			8.43338	8.34478	8.43227	8.43349	8.5888			6.86056	6.81095	6.88394	6.94415	7.01018
156.31	86.938	0.814148	0.813554	0.809379	0.808452	0.810098	0.809321		8.58142	8.53876	8.61877	8.15303	8.4438	8.23127		6.98655	6.94674	6.97585	6.59133	6.84031	6.66173		159.155	86.9	0.814969	0.818039	0.815287	0.81859	0.815924			8.39565	8.30377	8.40514	8.44957	8.57868			6.8422	6.79281	6.8526	6.91673	6.99955
156.516	87.059	0.81552	0.813265	0.812729	0.809324	0.80755	0.811717		8.55196	8.49574	8.61227	8.37473	8.44165	8.20711		6.9743	6.90929	6.99945	6.77787	6.81705	6.66185		159.36	87.025	0.815897	0.816996	0.815524	0.82129	0.818823			8.37381	8.3141	8.40083	8.4307	8.54987			6.83216	6.79259	6.85108	6.92405	7.00083
156.722	87.154	0.814415	0.817935	0.813717	0.810822	0.815361	0.808323		8.53312	8.43122	8.57517	8.65073	8.39002	8.20922		6.9495	6.89619	6.97776	7.0142	6.8409	6.6357		159.566	87.142	0.812402	0.819343	0.816086	0.821151	0.813508			8.36421	8.2646	8.37998	8.41355	8.55434			6.79511	6.77154	6.83879	6.90879	6.95902
156.927	87.245	0.813655	0.81272	0.815173	0.812707	0.813169	0.812208		8.5274	8.464	8.53887	8.81221	8.36596	8.16974		6.93836	6.87886	6.96065	7.16174	6.80294	6.63553		159.771	87.203	0.815527	0.817156	0.816313	0.822235	0.815316			8.3162	8.27478	8.34701	8.36972	8.53228			6.78208	6.76179	6.81377	6.88187	6.95651
157.133	87.366	0.815267	0.81584	0.81308	0.813405	0.813878	0.813558		8.49503	8.43838	8.56016	8.83444	8.37609	8.14341		6.92572	6.88437	6.9601	7.18598	6.81712	6.62514		159.977	87.355	0.812248	0.815897	0.816056	0.821799	0.814735			8.34444	8.25485	8.35214	8.36231	8.49182			6.77775	6.73511	6.81582	6.87214	6.91858
157.339	87.457	0.814038	0.812696	0.812421	0.813564	0.813995	0.814714		8.50981	8.42804	8.52112	8.84059	8.33599	8.11702		6.92731	6.84944	6.92274	7.19239	6.78546	6.61305		160.182	87.446	0.816599	0.81561	0.816305	0.820592	0.8166			8.29975	8.21403	8.3109	8.3495	8.4874			6.77757	6.69944	6.78423	6.85153	6.93081
157.544	87.548	0.812627	0.814451	0.813421	0.811401	0.811629	0.809445		8.46245	8.39957	8.52173	8.80916	8.32575	8.12024		6.87682	6.84103	6.93175	7.14777	6.75742	6.57289		160.388	87.567	0.814703	0.821936	0.81784	0.818811	0.812808			8.27189	8.19024	8.29259	8.3381	8.48767			6.73914	6.73185	6.78202	6.82733	6.89884
157.75	87.635	0.816815	0.814732	0.811805	0.812772	0.812725	0.812157		8.43748	8.40515	8.4984	8.76342	8.29351	8.096		6.89186	6.84795	6.89904	7.12267	6.74035	6.57522		160.593	87.658	0.814059	0.815259	0.815403	0.818763	0.815562			8.29928	8.18512	8.30679	8.32711	8.43931			6.7561	6.67299	6.77339	6.81793	6.88278
157.955	87.76	0.815598	0.815796	0.8143	0.811748	0.810815	0.816305		8.42022	8.35756	8.47303	8.68892	8.2725	8.05312		6.86752	6.81806	6.89959	7.05321	6.70747	6.5738		160.799	87.783	0.813839	0.816282	0.816268	0.821145	0.817213			8.25758	8.1806	8.24656	8.29202	8.41139			6.72034	6.67768	6.7314	6.80895	6.8739
158.161	87.818	0.81649	0.815853	0.814043	0.814441	0.81312	0.812532		8.41637	8.36417	8.46276	8.57155	8.26217	8.08082		6.87188	6.82393	6.88906	6.98102	6.71814	6.56593		161.004	87.844	0.812048	0.818554	0.817556	0.821925	0.816176			8.22388	8.1256	8.22527	8.27723	8.42717			6.67818	6.65124	6.72462	6.80326	6.87805
158.367	87.942	0.815711	0.813808	0.815496	0.818077	0.815283	0.812321		8.38825	8.35997	8.42752	8.51849	8.22954	8.02758		6.84239	6.80341	6.87261	6.96878	6.7094	6.52097		161.21	87.965	0.813947	0.820588	0.818503	0.819145	0.814798			8.21425	8.13379	8.24967	8.26162	8.37404			6.68597	6.67449	6.75238	6.76746	6.82315
158.573	88.064	0.816772	0.816612	0.812253	0.813785	0.813995	0.815561		8.36468	8.30442	8.41898	8.48661	8.23692	8.01187		6.83204	6.78149	6.83835	6.90628	6.70482	6.53417		161.415	88.086	0.814557	0.814185	0.817228	0.820423	0.817796			8.22201	8.13719	8.19828	8.24879	8.34406			6.6973	6.62518	6.69986	6.7675	6.82374
158.778	88.155	0.815625	0.814867	0.810769	0.814458	0.812579	0.81411		8.34642	8.3327	8.41703	8.49874	8.21646	8.00686		6.80755	6.79004	6.82427	6.92186	6.67652	6.51847		161.621	88.177	0.813644	0.814542	0.815337	0.821376	0.818943			8.17913	8.12628	8.19125	8.22201	8.30948			6.6549	6.61919	6.67863	6.75337	6.80499
158.984	88.246	0.811206	0.817949	0.818931	0.817785	0.814209	0.814054		8.34195	8.30928	8.33552	8.41635	8.18164	8.00151		6.76704	6.79656	6.82621	6.88277	6.66156	6.51367		161.826	88.234	0.816313	0.814915	0.817094	0.825338	0.818274			8.16288	8.07189	8.16518	8.19762	8.32389			6.66346	6.5779	6.67172	6.7658	6.81122
159.189	88.367	0.815839	0.81468	0.815203	0.811658	0.812464	0.81325		8.31195	8.29691	8.36532	8.43303	8.16345	7.96106		6.78122	6.75933	6.81943	6.84474	6.63251	6.47433		162.031	88.359	0.811824	0.81989	0.815458	0.818955	0.818557			8.15406	8.06604	8.15989	8.20007	8.30354			6.61966	6.61326	6.65405	6.71549	6.79692
159.395	88.458	0.815759	0.812435	0.810157	0.815278	0.813335	0.813034		8.32294	8.29119	8.36216	8.4168	8.17187	7.94432		6.78952	6.73605	6.77466	6.86203	6.64647	6.459		162.237	88.45	0.814575	0.818044	0.817068	0.824244	0.819288			8.13097	8.05279	8.14544	8.15908	8.29525			6.62328	6.58754	6.65537	6.72507	6.7962
159.601	88.549	0.816075	0.81224	0.813541	0.815935	0.814026	0.81394		8.28732	8.28719	8.33103	8.38558	8.11643	7.94302		6.76308	6.73118	6.77763	6.84208	6.60698	6.46514		162.443	88.538	0.812636	0.820427	0.816281	0.819501	0.818673			8.10047	8.03384	8.13624	8.16948	8.26415			6.58274	6.59118	6.64146	6.6949	6.76564
159.806	88.67	0.812565	0.81556	0.813513	0.81199	0.816783	0.815425		8.2767	8.21061	8.29437	8.38633	8.11654	7.91667		6.72535	6.69625	6.74758	6.80961	6.62945	6.45545		162.648	88.663	0.813739	0.819884	0.819884	0.821365	0.817617			8.07056	7.99081	8.08843	8.1386	8.26553			6.56733	6.55154	6.63157	6.68476	6.75803
160.012	88.731	0.816915	0.813913	0.813059	0.813943	0.812334	0.81239		8.25386	8.23314	8.30312	8.34824	8.10647	7.89605		6.7427	6.70106	6.75093	6.79499	6.58516	6.41467		162.854	88.784	0.815798	0.818805	0.819129	0.823559	0.815106			8.0699	7.98839	8.09013	8.1143	8.25111			6.58341	6.54093	6.62686	6.68261	6.72552
160.218	88.883	0.815397	0.81281	0.812956	0.813924	0.816427	0.810865		8.23317	8.22479	8.29675	8.35114	8.0802	7.89837		6.7133	6.68519	6.74489	6.79719	6.59689	6.40451		163.059	88.845	0.815287	0.8162	0.816892	0.82232	0.815736			8.04641	7.99307	8.0843	8.1012	8.2373			6.56013	6.52395	6.604	6.66178	6.71947
160.423	88.944	0.814167	0.815391	0.814044	0.817523	0.817396	0.812668		8.21671	8.19615	8.27466	8.30164	8.05891	7.8857		6.68977	6.68306	6.73593	6.78678	6.58733	6.40846		163.265	88.996	0.81343	0.815479	0.815901	0.822285	0.818756			8.02599	7.97991	8.07345	8.08137	8.20067			6.52858	6.50745	6.58713	6.64519	6.71435
160.63	89.061	0.813301	0.815661	0.811496	0.814461	0.814465	0.812339		8.25075	8.19155	8.24736	8.31093	8.06144	7.85214		6.71034	6.68153	6.6927	6.76893	6.56576	6.3786		163.471	89.118	0.817044	0.817036	0.81544	0.822747	0.815634			7.99197	7.98952	8.07515	8.08407	8.224			6.52979	6.52772	6.5848	6.65114	6.70777
160.835	89.217	0.815588	0.816037	0.81252	0.810352	0.816066	0.813605		8.2038	8.15466	8.24406	8.31284	8.0339	7.82943		6.69092	6.6545	6.69846	6.73632	6.55619	6.37006		163.676	89.175	0.80973	0.818935	0.817822	0.817676	0.814037			8.03462	7.93019	8.02885	8.06234	8.20723			6.50587	6.49431	6.56617	6.59239	6.68098
161.041	89.338	0.813926	0.814305	0.819309	0.813841	0.815657	0.814185		8.1725	8.16457	8.18988	8.27535	7.99698	7.81696		6.65181	6.64845	6.71004	6.73482	6.52279	6.36445		163.881	89.27	0.814599	0.814845	0.81234	0.81961	0.814183			7.9778	7.93905	8.04785	8.04267	8.17164			6.49871	6.4691	6.53759	6.59185	6.65321
161.247	89.399	0.81314	0.814319	0.816543	0.815593	0.815081	0.812213		8.17855	8.14523	8.18503	8.23886	7.99046	7.80203		6.65031	6.63281	6.68343	6.71956	6.51287	6.33692		164.087	89.391	0.810917	0.814816	0.816683	0.818502	0.816426			7.98408	7.9102	8.01007	8.04758	8.15928			6.47442	6.44535	6.54169	6.58697	6.66145
161.452	89.49	0.813394	0.814649	0.816371	0.812593	0.814042	0.813716		8.16625	8.1554	8.14966	8.2495	7.99721	7.79307		6.64238	6.64378	6.65315	6.70348	6.51007	6.34134		164.292	89.512	0.814465	0.818324	0.815973	0.817831	0.817754			7.96096	7.91341	7.97897	8.01516	8.14193			6.48392	6.47573	6.51062	6.55505	6.65809
161.658	89.611	0.814859	0.812046	0.814407	0.812925	0.81309	0.812024		8.09832	8.11137	8.16609	8.22459	7.97013	7.76948		6.59899	6.5868	6.65053	6.68597	6.48043	6.30901		164.498	89.603	0.814839	0.819467	0.816367	0.820063	0.813099			7.91768	7.84933	7.96449	7.99885	8.11915			6.45163	6.43226	6.50194	6.55956	6.60167
161.864	89.702	0.816763	0.819366	0.815041	0.812178	0.813597	0.814514		8.11781	8.09683	8.14836	8.21897	7.94522	7.74644		6.63033	6.63427	6.64125	6.67527	6.46421	6.30958		164.703	89.725	0.814794	0.813754	0.814541	0.821298	0.817911			7.91033	7.87876	7.9394	7.99477	8.09255			6.44529	6.41137	6.46697	6.56609	6.61899
162.07	89.793	0.814754	0.814648	0.813168	0.815315	0.814235	0.812077		8.09424	8.08809	8.12379	8.17688	7.93856	7.75091		6.59481	6.58895	6.606	6.66674	6.46385	6.29434		164.909	89.816	0.812726	0.819979	0.816843	0.821014	0.816084			7.88152	7.83392	7.93973	7.96326	8.07871			6.40551	6.42365	6.48551	6.53794	6.59291
162.275	89.915	0.815399	0.809787	0.81509	0.81194	0.812961	0.814489		8.06903	8.08653	8.11145	8.17245	7.91416	7.70957		6.57948	6.54837	6.61157	6.63553	6.4339	6.27936		165.114	89.907	0.812504	0.81907	0.815354	0.819449	0.814851			7.90104	7.82049	7.91125	7.94338	8.06795			6.41962	6.40553	6.45047	6.50919	6.57418
162.481	90.002	0.815538	0.816655	0.815405	0.813529	0.813585	0.810464		8.04924	8.04922	8.06974	8.16772	7.90646	7.72832		6.56446	6.57343	6.58011	6.64468	6.43258	6.26352		165.32	89.998	0.816751	0.819772	0.82135	0.823059	0.81846			7.83825	7.75982	7.8886	7.93286	8.03168			6.4019	6.36129	6.4793	6.52922	6.57361
162.687	90.123	0.812155	0.81505	0.816531	0.81155	0.814554	0.811775		8.04599	8.02666	8.09522	8.16323	7.87697	7.69193		6.53459	6.54213	6.60999	6.62487	6.41622	6.24412		165.525	90.089	0.818692	0.81865	0.820081	0.821185	0.818437			7.80624	7.75871	7.84908	7.90298	8.02575			6.39091	6.35167	6.43688	6.48981	6.56857
162.893	90.184	0.815408	0.815069	0.813396	0.814974	0.811226	0.813501		8.01178	7.99491	8.06221	8.13701	7.88216	7.66448		6.53287	6.5164	6.55776	6.63146	6.39421	6.23506		165.731	90.207	0.818341	0.817782	0.817037	0.821074	0.819255			7.80891	7.77422	7.87189	7.87004	7.99455			6.39036	6.35761	6.43162	6.46188	6.54957
163.099	90.309	0.814354	0.816661	0.817299	0.812801	0.812023	0.812724		7.98406	7.97771	8.04461	8.10822	7.86396	7.67207		6.50185	6.51509	6.57485	6.59037	6.38571	6.23528		165.937	90.332	0.812975	0.820287	0.820829	0.823034	0.820174			7.80172	7.74438	7.82612	7.85605	7.97838			6.34261	6.35261	6.4239	6.46579	6.54367
163.304	90.4	0.816242	0.81346	0.813456	0.814655	0.812636	0.813342		7.97849	7.96902	8.04098	8.09736	7.83015	7.63927		6.51238	6.48248	6.54098	6.59656	6.36306	6.21334		166.142	90.423	0.816684	0.820813	0.818763	0.821542	0.815375			7.79741	7.72968	7.81237	7.83968	7.97279			6.36802	6.34462	6.39648	6.44062	6.50082
163.51	90.491	0.818252	0.815368	0.813433	0.814987	0.812041	0.811265		7.95991	7.93999	7.99037	8.06587	7.84769	7.63324		6.51321	6.47401	6.49964	6.57359	6.37265	6.19258		166.348	90.514	0.816531	0.817576	0.81922	0.823085	0.818349			7.7616	7.70823	7.82385	7.8492	7.95098			6.33759	6.30206	6.40945	6.46056	6.50668
163.716	90.613	0.817465	0.812819	0.812484	0.814812	0.81211	0.814142		7.93953	7.92609	7.99384	8.04464	7.80342	7.6005		6.49029	6.44247	6.49487	6.55487	6.33724	6.18788		166.553	90.574	0.815604	0.82043	0.818319	0.821672	0.812717			7.75868	7.67155	7.78548	7.79885	7.95922			6.32801	6.29397	6.37101	6.40809	6.4686
163.922	90.73	0.814474	0.811245	0.815622	0.815089	0.81325	0.813589		7.94599	7.95408	7.96261	8.03903	7.78229	7.58748		6.4718	6.45271	6.49448	6.55252	6.32895	6.17309		166.759	90.726	0.815465	0.816547	0.815901	0.82301	0.817033			7.74391	7.6896	7.76571	7.796	7.90824			6.31488	6.27892	6.33605	6.41618	6.4613
164.128	90.825	0.814353	0.814653	0.813733	0.815138	0.816145	0.814212		7.90042	7.91874	7.96425	8.00469	7.75082	7.57383		6.43373	6.45102	6.48077	6.52492	6.32579	6.16671		166.965	90.817	0.812754	0.819999	0.818581	0.818866	0.818522			7.73783	7.65367	7.74818	7.80122	7.92113			6.28895	6.276	6.34251	6.38816	6.48362
164.333	90.947	0.815973	0.813557	0.812847	0.813694	0.813442	0.813468		7.87811	7.90005	7.94253	8.00763	7.75499	7.54452		6.42832	6.42714	6.45606	6.51576	6.30823	6.13723		167.17	90.908	0.817128	0.820108	0.820664	0.822926	0.818328			7.69412	7.6462	7.75994	7.74149	7.87151			6.28707	6.27071	6.3683	6.37067	6.44148
164.539	91.068	0.812561	0.816537	0.81452	0.812657	0.812403	0.813483		7.89095	7.88695	7.92391	7.98439	7.74451	7.54235		6.41188	6.43999	6.45419	6.48856	6.29167	6.13557		167.376	91.026	0.816354	0.819482	0.813965	0.823627	0.821039			7.65542	7.62632	7.74722	7.74916	7.84752			6.24953	6.24963	6.30597	6.38242	6.44312
164.744	91.129	0.817389	0.819088	0.815233	0.814585	0.813792	0.812886		7.83831	7.8766	7.92229	7.96853	7.72959	7.52079		6.40694	6.45163	6.45851	6.49105	6.29028	6.11355		167.582	91.147	0.816183	0.822312	0.818948	0.823839	0.816956			7.68028	7.61581	7.69718	7.72692	7.86036			6.26851	6.26257	6.30359	6.36574	6.42157
164.95	91.25	0.814084	0.815855	0.81014	0.815339	0.818667	0.813673		7.85406	7.86725	7.88989	7.93851	7.68233	7.50764		6.39386	6.41854	6.39192	6.47258	6.28927	6.10876		167.788	91.212	0.817449	0.817554	0.819514	0.821941	0.819889			7.63709	7.58391	7.69639	7.69583	7.77722			6.24294	6.20026	6.3073	6.32552	6.37646
165.156	91.341	0.813362	0.818148	0.815417	0.812865	0.813802	0.813706		7.84827	7.84512	7.87199	7.93536	7.67336	7.49196		6.38348	6.41847	6.41896	6.45038	6.24459	6.09626		167.994	91.36	0.816933	0.818544	0.819571	0.823009	0.816952			7.64048	7.59079	7.6576	7.70877	7.81095			6.24176	6.2134	6.27595	6.34439	6.38118
165.362	91.432	0.813308	0.814034	0.811536	0.814174	0.815253	0.811974		7.83848	7.83045	7.86499	7.9016	7.66471	7.48379		6.3751	6.37425	6.38272	6.43328	6.24868	6.07665		168.2	91.455	0.814229	0.821697	0.820582	0.82478	0.818436			7.62283	7.53509	7.66987	7.67663	7.77623			6.20674	6.19156	6.29375	6.33153	6.36434
165.567	91.554	0.814938	0.819256	0.816744	0.813969	0.814396	0.814134		7.80704	7.82393	7.83371	7.86936	7.65903	7.4692		6.36225	6.4098	6.39814	6.40542	6.23748	6.08092		168.405	91.607	0.815083	0.816126	0.817454	0.820958	0.816565			7.60062	7.59844	7.65005	7.67173	7.78663			6.19514	6.20128	6.25356	6.29817	6.35828
165.773	91.611	0.816816	0.812687	0.815232	0.817364	0.814748	0.816281		7.76425	7.86079	7.82114	7.86431	7.61881	7.43065		6.34197	6.38837	6.37604	6.428	6.20741	6.06549		168.611	91.637	0.813029	0.814879	0.816901	0.822723	0.816683			7.60645	7.54801	7.64565	7.65719	7.75535			6.18426	6.15071	6.24574	6.29975	6.33366
165.979	91.702	0.818835	0.818653	0.813717	0.816289	0.81618	0.815107		7.74478	7.80969	7.81969	7.82656	7.59698	7.43481		6.3417	6.39342	6.36301	6.38874	6.20051	6.06017		168.817	91.759	0.813872	0.821211	0.813516	0.820008	0.818222			7.58357	7.51728	7.64016	7.65415	7.74386			6.17206	6.17327	6.21539	6.27647	6.3362
166.185	91.827	0.816775	0.817222	0.815099	0.814232	0.815727	0.816285		7.71394	7.80642	7.81257	7.8235	7.58339	7.38052		6.30056	6.37958	6.36802	6.37015	6.18597	6.02461		169.022	91.819	0.81677	0.817265	0.816878	0.821532	0.815979			7.54784	7.50755	7.60681	7.63624	7.74009			6.16485	6.13566	6.21383	6.27341	6.31576
166.391	91.975	0.815248	0.815793	0.814666	0.814681	0.817529	0.812119		7.71847	7.79958	7.75836	7.78309	7.55993	7.37919		6.29246	6.36284	6.32047	6.34073	6.18046	5.99278		169.228	91.971	0.816934	0.815792	0.815244	0.820303	0.814181			7.55398	7.49846	7.6048	7.5987	7.71895			6.17111	6.11718	6.19977	6.23324	6.28462
166.597	92.07	0.814836	0.816935	0.815633	0.813836	0.81565	0.813528		7.70254	7.77922	7.73874	7.79999	7.54198	7.38455		6.2763	6.35512	6.31197	6.34792	6.15161	6.00753		169.434	92.062	0.81337	0.819224	0.819708	0.817977	0.816256			7.54342	7.46944	7.55755	7.60637	7.71222			6.13559	6.11915	6.19499	6.22184	6.29515
166.803	92.192	0.815949	0.815683	0.817414	0.813233	0.815363	0.814098		7.69319	7.75558	7.74137	7.78547	7.53493	7.35812		6.27725	6.3261	6.32791	6.3314	6.1437	5.99023		169.64	92.184	0.8147	0.815943	0.815649	0.821633	0.817785			7.50559	7.46184	7.567	7.578	7.68461			6.1148	6.08843	6.17201	6.22634	6.28436
167.008	92.283	0.813669	0.816389	0.816223	0.813483	0.817612	0.810272		7.68026	7.75753	7.7122	7.7647	7.51931	7.34947		6.24919	6.33316	6.29488	6.31645	6.14788	5.95507		169.846	92.275	0.814269	0.816126	0.818265	0.820423	0.817969			7.48839	7.42706	7.53296	7.583	7.65437			6.09756	6.06141	6.16396	6.22127	6.26104
167.215	92.374	0.817683	0.817767	0.81636	0.815224	0.81672	0.813153		7.63627	7.74129	7.70551	7.72721	7.51815	7.33347		6.24405	6.33058	6.29047	6.29941	6.14022	5.96323		170.051	92.366	0.815126	0.815518	0.819206	0.820188	0.813955			7.47964	7.45029	7.51041	7.55428	7.66237			6.09684	6.07585	6.15258	6.19593	6.23683
167.42	92.465	0.814211	0.815245	0.813915	0.813324	0.815517	0.814256		7.63998	7.74992	7.70506	7.75008	7.48654	7.31285		6.22056	6.31809	6.27127	6.30333	6.1054	5.95453		170.257	92.453	0.814225	0.821826	0.815262	0.821706	0.819593			7.48537	7.37248	7.52297	7.55007	7.63122			6.09478	6.0589	6.13319	6.20393	6.2545
167.626	92.556	0.815714	0.813874	0.814753	0.816496	0.812365	0.816914		7.63397	7.7567	7.69876	7.72152	7.49118	7.29565		6.22713	6.31298	6.27258	6.3046	6.08557	5.95992		170.463	92.575	0.815921	0.816824	0.817582	0.818148	0.819219			7.43234	7.39788	7.49206	7.52384	7.6215			6.0642	6.04277	6.12537	6.15561	6.24367
167.832	92.678	0.816427	0.816117	0.813302	0.816005	0.815747	0.814039		7.58924	7.72619	7.66093	7.69892	7.4716	7.26818		6.19607	6.30548	6.23065	6.28235	6.09494	5.91658		170.668	92.7	0.814831	0.822622	0.815116	0.820318	0.817722			7.41283	7.36386	7.48298	7.50138	7.60278			6.0402	6.05767	6.09949	6.15352	6.21696
168.038	92.769	0.817728	0.81516	0.813972	0.815826	0.815767	0.812487		7.60773	7.69528	7.63961	7.68989	7.45523	7.2645		6.22105	6.27289	6.21843	6.27361	6.08174	5.90232		170.874	92.791	0.815365	0.813199	0.815114	0.818654	0.816358			7.39791	7.38523	7.47554	7.49684	7.59491			6.03199	6.00566	6.09342	6.13732	6.20017
168.244	92.86	0.81775	0.813038	0.815369	0.817646	0.817202	0.815043		7.58565	7.71168	7.63032	7.6471	7.40845	7.23894		6.20316	6.2699	6.22152	6.25262	6.0542	5.90005		171.08	92.852	0.815777	0.815476	0.815755	0.823495	0.814955			7.3888	7.36353	7.45313	7.45622	7.57762			6.02761	6.00479	6.07992	6.14016	6.17542
168.45	92.982	0.817874	0.813787	0.814709	0.811798	0.813072	0.813398		7.55978	7.7097	7.61339	7.66563	7.43301	7.2204		6.18295	6.27405	6.20269	6.22294	6.04357	5.87306		171.286	92.97	0.813591	0.820159	0.816913	0.822306	0.816753			7.3847	7.3133	7.43728	7.44959	7.56864			6.00813	5.99808	6.07561	6.12584	6.18171
168.656	93.072	0.819376	0.819333	0.814332	0.813053	0.818063	0.815174		7.52602	7.65784	7.59038	7.66492	7.41429	7.21344		6.16664	6.27432	6.18109	6.23198	6.06536	5.88021		171.492	93.091	0.814781	0.818123	0.817462	0.823354	0.816258			7.34304	7.31926	7.41428	7.43159	7.53456			5.98297	5.98806	6.06089	6.11883	6.15014
168.862	93.194	0.819403	0.814221	0.812218	0.81481	0.819599	0.811631		7.51222	7.6685	7.58929	7.62673	7.38207	7.2257		6.15553	6.24385	6.16415	6.21434	6.05033	5.86461		171.697	93.182	0.815864	0.818439	0.818239	0.821395	0.813654			7.34041	7.29605	7.40131	7.40677	7.53761			5.98878	5.97137	6.05604	6.08389	6.13301
169.067	93.316	0.816435	0.816454	0.81898	0.816158	0.815035	0.814786		7.50686	7.6397	7.53059	7.59384	7.33041	7.15252		6.12886	6.23746	6.1674	6.19777	5.97454	5.82778		171.903	93.334	0.813489	0.818045	0.815502	0.823618	0.816224			7.32712	7.29036	7.42235	7.39172	7.51263			5.96053	5.96384	6.05294	6.08795	6.13198
169.273	93.433	0.820009	0.815159	0.817573	0.813792	0.816848	0.816305		7.46874	7.63861	7.54043	7.59953	7.34362	7.14137		6.12443	6.22668	6.16485	6.18444	5.99863	5.82953		172.108	93.395	0.818064	0.816696	0.818221	0.820965	0.816329			7.30237	7.24605	7.35551	7.39191	7.47249			5.97381	5.91782	6.01843	6.0685	6.10001
169.479	93.494	0.818641	0.817949	0.817163	0.816711	0.819404	0.81346		7.4578	7.60656	7.53175	7.58187	7.31519	7.14321		6.10526	6.22177	6.15467	6.19219	5.9941	5.81072		172.314	93.547	0.815484	0.819351	0.817691	0.821227	0.818339			7.29218	7.23377	7.33518	7.36717	7.4745			5.94665	5.927	5.99791	6.05012	6.11668
169.685	93.585	0.819683	0.818624	0.81641	0.815422	0.814574	0.813792		7.43496	7.58754	7.50705	7.55986	7.31837	7.13436		6.09431	6.21135	6.12883	6.16447	5.96136	5.80589		172.52	93.578	0.816377	0.81623	0.817908	0.822822	0.817995			7.26897	7.21032	7.35457	7.34118	7.44837			5.93422	5.88528	6.01536	6.04048	6.09273
169.891	93.711	0.81858	0.815154	0.816808	0.814576	0.814474	0.818556		7.42871	7.58791	7.50008	7.57136	7.3041	7.09364		6.08099	6.18532	6.12612	6.16745	5.949	5.80655		172.726	93.703	0.816067	0.819112	0.814872	0.825108	0.818352			7.25601	7.2139	7.3185	7.32831	7.43378			5.92139	5.90899	5.96364	6.04664	6.08345
170.097	93.832	0.817801	0.815934	0.816013	0.814632	0.816894	0.818782		7.40543	7.60374	7.46659	7.53556	7.28635	7.08099		6.05616	6.20414	6.09284	6.13871	5.95218	5.79779		172.931	93.824	0.812265	0.817715	0.818256	0.819251	0.818418			7.25264	7.21891	7.30096	7.32855	7.42336			5.89107	5.90302	5.97406	6.00392	6.07541
170.303	93.893	0.816747	0.816025	0.820217	0.815302	0.817456	0.815007		7.39822	7.57111	7.44143	7.54244	7.27446	7.07681		6.04247	6.17822	6.10359	6.14936	5.94655	5.76765		173.137	93.915	0.816393	0.81908	0.8178	0.819776	0.819112			7.21913	7.17179	7.26997	7.31816	7.41635			5.89365	5.87427	5.94538	5.99925	6.07482
170.509	94.015	0.817932	0.814146	0.813739	0.816176	0.81639	0.814268		7.36948	7.55065	7.44318	7.50965	7.22886	7.05619		6.02773	6.14734	6.05681	6.1292	5.90157	5.74563		173.343	94.037	0.817445	0.822856	0.816339	0.821313	0.816602			7.1967	7.15621	7.27531	7.29128	7.3929			5.88291	5.88853	5.93912	5.98842	6.03706
170.715	94.167	0.817271	0.81763	0.817484	0.815737	0.817141	0.815874		7.37008	7.55557	7.42707	7.49146	7.23135	7.03303		6.02335	6.17766	6.07151	6.11106	5.90903	5.73807		173.549	94.128	0.816428	0.817371	0.81675	0.825173	0.81752			7.18819	7.17421	7.25249	7.25142	7.3775			5.86865	5.864	5.92348	5.98368	6.03125
170.921	94.227	0.817457	0.812994	0.814258	0.817647	0.813056	0.815546		7.34752	7.55164	7.44428	7.48304	7.21466	7.03649		6.00628	6.13944	6.06157	6.11848	5.86592	5.73858		173.755	94.219	0.816439	0.816768	0.818902	0.821322	0.818087			7.18284	7.14113	7.243	7.28219	7.37009			5.86435	5.83265	5.93131	5.98102	6.02937
171.126	94.345	0.81675	0.816434	0.81787	0.81479	0.815765	0.814929		7.33232	7.5349	7.40783	7.48644	7.20788	7.02039		5.98867	6.15175	6.05865	6.09987	5.87994	5.72112		173.96	94.31	0.813069	0.816758	0.815165	0.82185	0.818986			7.16724	7.12615	7.22238	7.25223	7.34008			5.82746	5.82035	5.88743	5.96025	6.01142
171.332	94.44	0.814947	0.815927	0.816416	0.813671	0.815551	0.812941		7.32933	7.50708	7.38744	7.50963	7.19856	7.01242		5.97302	6.12523	6.03123	6.11037	5.87079	5.70068		174.166	94.402	0.814754	0.816481	0.816866	0.822277	0.820829			7.13666	7.10746	7.22007	7.22466	7.30057			5.81462	5.80311	5.89783	5.94068	5.99252
171.538	94.531	0.814923	0.814076	0.817065	0.815777	0.816073	0.8125		7.31949	7.52352	7.35525	7.45457	7.17782	6.97393		5.96482	6.12472	6.00971	6.08126	5.85763	5.66632		174.372	94.489	0.813511	0.821114	0.820709	0.820437	0.816754			7.14531	7.07382	7.20295	7.23794	7.31006			5.81279	5.80841	5.91153	5.93828	5.97052
171.744	94.653	0.815337	0.817166	0.814432	0.816788	0.818071	0.817203		7.28527	7.49489	7.36086	7.44397	7.16227	6.98985		5.93996	6.12457	5.99492	6.08015	5.85925	5.71213		174.578	94.645	0.817656	0.816059	0.819708	0.822812	0.814458			7.09056	7.08271	7.19657	7.19645	7.29989			5.79764	5.77992	5.89909	5.92133	5.94546
171.95	94.774	0.81688	0.815185	0.812174	0.813985	0.812763	0.815557		7.26957	7.4774	7.35646	7.43945	7.15149	6.95492		5.93837	6.09546	5.97473	6.0556	5.81246	5.67214		174.783	94.766	0.816009	0.81952	0.820995	0.818501	0.816075			7.09975	7.05528	7.17104	7.1938	7.28735			5.79346	5.78195	5.88739	5.88813	5.94702
172.156	94.835	0.816653	0.816091	0.815534	0.816214	0.816004	0.814374		7.27969	7.45212	7.32143	7.43316	7.13569	6.94189		5.94498	6.0816	5.97087	6.06705	5.82275	5.65329		174.989	94.827	0.815447	0.816663	0.817274	0.821027	0.817693			7.08591	7.02758	7.14351	7.18313	7.25489			5.77819	5.73917	5.8382	5.89755	5.93227
172.362	94.957	0.817934	0.816977	0.814728	0.816004	0.81913	0.815854		7.22681	7.44182	7.29207	7.41521	7.09445	6.91717		5.91105	6.07979	5.94106	6.05084	5.81128	5.6434		175.195	94.918	0.816437	0.821198	0.812728	0.823534	0.814911			7.06772	7.02898	7.15391	7.15307	7.25593			5.77035	5.77218	5.81419	5.8908	5.91294
172.568	95.048	0.813852	0.81868	0.816629	0.817151	0.81822	0.815948		7.24544	7.44736	7.29491	7.37135	7.09058	6.90821		5.89672	6.097	5.95723	6.02351	5.80166	5.63674		175.401	95.04	0.814945	0.814191	0.817302	0.820993	0.816583			7.05934	7.03154	7.11849	7.12906	7.23213			5.75298	5.72502	5.81796	5.8529	5.90564
Inflection Temperatures (ratio)																							Inflection Temperatures (ratio)
Capillary label		Ti [°C]	Ratio @ Ti																				Capillary label		Ti [°C]	Ratio @ Ti
0µM Bri		42.9817	0.728297																				2.5µM Bri		72.8421	0.775363
		73.1151	0.78265																						82.8456	0.810022
		91.5299	0.814615
0.078µM Bri		73.3484	0.784616																				5µM Bri		73.0843	0.773016
0.15µM Bri		73.6722	0.78116																				10µM Bri		74.2953	0.769264
0.31µM Bri		57.3419	0.734775																				20µM Bri		73.9377	0.768546
		73.111	0.78108
0.62µM Bri		57.5618	0.732682																				0µM Bri		73.0477	0.78256
		72.8754	0.781163
1.25µM Bri		73.2853	0.780037																				Sample6		53.15	0.51584
																									59.3729	1.8853

## Sheet: SFigure20(WT#3)
	Measured at:	2023-12-13 15:27:03	JST																					Measured at:	2023-12-13 15:36:09	JST
	Keywords:	Sv2a ; Bri																						Keywords:	Sv2a ; Bri
	Device:	T6-404																						Device:	T6-404
	Signal:	Ratio 350 nm / 330 nm							Brightness @ 330 nm							Brightness @ 350 nm								Signal:	Ratio 350 nm / 330 nm							Brightness @ 330 nm							Brightness @ 350 nm
	Capillary:	1	2	3	4	5	6		1	2	3	4	5	6		1	2	3	4	5	6			Capillary:	1	2	3	4	5	6		1	2	3	4	5	6		1	2	3	4	5	6
Time [s]	Temperature [°C]	0µM Bri	0.078µM Bri	0.15µM Bri	0.31µM Bri	0.62µM Bri	1.25µM Bri		0µM Bri	0.078µM Bri	0.15µM Bri	0.31µM Bri	0.62µM Bri	1.25µM Bri		0µM Bri	0.078µM Bri	0.15µM Bri	0.31µM Bri	0.62µM Bri	1.25µM Bri		Time [s]	Temperature [°C]	2.5µM Bri	5µM Bri	10µM Bri	20µM Bri	0µM Bri	Sample6		2.5µM Bri	5µM Bri	10µM Bri	20µM Bri	0µM Bri	Sample6		2.5µM Bri	5µM Bri	10µM Bri	20µM Bri	0µM Bri	Sample6
51.536	35.227	0.720472	0.718552	0.716777	0.709738	0.702183	0.693248		25.9261	24.9398	25.11	24.5495	24.4316	24.2704		18.679	17.9205	17.9983	17.4237	17.1554	16.8254		50.6423	35.182	0.687712	0.6823	0.678775	0.677745	0.722126			22.9994	23.2373	22.6679	22.4405	26.0014			15.817	15.8549	15.3864	15.2089	18.7763
51.7395	35.346	0.720239	0.71701	0.718932	0.708964	0.703683	0.692476		25.8814	24.8464	25.1003	24.6415	24.3898	24.21		18.6408	17.8151	18.0454	17.4699	17.1627	16.7649		50.8458	35.331	0.688135	0.68186	0.677788	0.676332	0.720911			22.9806	23.1737	22.6299	22.4584	26.0045			15.8138	15.8012	15.3383	15.1894	18.7469
51.9434	35.466	0.720736	0.715559	0.718078	0.708423	0.702162	0.693012		25.8628	24.8576	25.0614	24.576	24.3684	24.1442		18.6402	17.7871	17.9961	17.4102	17.1105	16.7322		51.0489	35.421	0.689281	0.6824	0.678808	0.67727	0.72113			22.9373	23.1406	22.6077	22.4169	26.0353			15.8103	15.7912	15.3463	15.1823	18.7749
52.1472	35.615	0.72239	0.718099	0.716942	0.710064	0.70225	0.694046		25.8522	24.8056	25.0484	24.5106	24.3621	24.1932		18.6754	17.8129	17.9583	17.4041	17.1083	16.7912		51.2521	35.54	0.689479	0.684265	0.679043	0.676114	0.721402			22.8901	23.1721	22.5805	22.4363	25.95			15.7823	15.8559	15.3332	15.1695	18.7204
52.3506	35.764	0.721698	0.71772	0.71515	0.71039	0.700018	0.69343		25.8154	24.8949	25.1258	24.5884	24.4084	24.2069		18.6309	17.8675	17.9687	17.4673	17.0863	16.7858		51.4553	35.659	0.688292	0.683725	0.677193	0.676292	0.723012			22.9903	23.1855	22.5916	22.3736	25.9897			15.824	15.8525	15.2988	15.1311	18.7908
52.5537	35.883	0.720613	0.718349	0.717528	0.710914	0.702474	0.693274		25.7985	24.9097	25.0423	24.4967	24.3325	24.1771		18.5907	17.8939	17.9686	17.415	17.093	16.7614		51.6585	35.749	0.686772	0.683315	0.6779	0.675924	0.721124			22.9063	23.1341	22.6109	22.4185	25.98			15.7314	15.8079	15.328	15.1532	18.7348
52.757	36.002	0.721036	0.717925	0.71703	0.709511	0.701894	0.692572		25.8221	24.7697	25.0372	24.5043	24.2776	24.0965		18.6187	17.7828	17.9524	17.3861	17.0403	16.6886		51.8619	35.835	0.688999	0.683416	0.678239	0.677156	0.722961			22.8943	23.1111	22.5962	22.3901	25.9682			15.7742	15.7945	15.3256	15.1616	18.774
52.9607	36.122	0.721141	0.717599	0.716089	0.709513	0.701941	0.694714		25.8061	24.7981	25.0642	24.5036	24.3309	24.0842		18.6098	17.7951	17.9482	17.3856	17.0789	16.7316		52.0654	35.928	0.688991	0.682783	0.679326	0.676602	0.721699			22.8771	23.0994	22.548	22.3836	25.9408			15.7621	15.7719	15.3174	15.1448	18.7214
53.1644	36.181	0.721274	0.718203	0.715536	0.709502	0.703559	0.695091		25.7971	24.752	25.0519	24.4135	24.2454	24.1115		18.6068	17.777	17.9255	17.3214	17.0581	16.7597		52.2686	36.077	0.687682	0.681567	0.678518	0.678197	0.72152			22.9176	23.1141	22.5757	22.3839	25.9102			15.76	15.7538	15.318	15.1807	18.6947
53.3678	36.304	0.719811	0.717918	0.717771	0.71008	0.702406	0.692711		25.7933	24.6931	24.9742	24.437	24.2331	24.1099		18.5663	17.7276	17.9257	17.3522	17.0215	16.7012		52.4717	36.193	0.688329	0.683445	0.680493	0.677362	0.72392			22.8389	23.0447	22.5193	22.3943	25.8066			15.7206	15.7498	15.3242	15.169	18.6819
53.571	36.39	0.721053	0.71945	0.716829	0.708713	0.70333	0.693937		25.7079	24.6506	24.9442	24.4481	24.2034	24.0645		18.5367	17.7349	17.8807	17.3267	17.023	16.6993		52.6749	36.286	0.687601	0.684085	0.677783	0.677567	0.722893			22.8181	23.0377	22.5757	22.3074	25.8216			15.6897	15.7597	15.3014	15.1147	18.6663
53.7744	36.539	0.721408	0.717501	0.717866	0.711049	0.704462	0.69373		25.6811	24.7119	24.8661	24.351	24.1657	24.0316		18.5266	17.7308	17.8505	17.3148	17.0238	16.6715		52.878	36.405	0.688271	0.683388	0.679517	0.67642	0.721562			22.7699	22.9776	22.5033	22.3317	25.7959			15.6719	15.7026	15.2914	15.1056	18.6134
53.9779	36.659	0.72123	0.719096	0.718304	0.711274	0.701669	0.692601		25.6838	24.6731	24.8916	24.2881	24.1494	23.9974		18.5239	17.7423	17.8798	17.2755	16.9449	16.6206		53.0816	36.525	0.690384	0.683393	0.681418	0.676808	0.722892			22.7502	22.951	22.4887	22.2491	25.8133			15.7064	15.6845	15.3242	15.0584	18.6602
54.1815	36.748	0.721419	0.718289	0.7186	0.709526	0.702868	0.693579		25.6764	24.62	24.851	24.2714	24.1845	23.9678		18.5235	17.6843	17.8579	17.2212	16.9985	16.6236		53.285	36.614	0.688423	0.683575	0.681026	0.677308	0.722337			22.7724	23.0148	22.4547	22.2575	25.8101			15.6771	15.7323	15.2923	15.0752	18.6436
54.3847	36.838	0.722224	0.717802	0.717525	0.710191	0.701964	0.69446		25.6005	24.6289	24.8612	24.3439	24.0995	23.8936		18.4893	17.6787	17.8385	17.2889	16.917	16.5931		53.4881	36.733	0.689416	0.682241	0.679094	0.67807	0.723069			22.6945	22.9537	22.4301	22.2291	25.7165			15.6459	15.6599	15.2321	15.0729	18.5948
54.5879	36.961	0.721551	0.720273	0.718897	0.710618	0.702618	0.693739		25.5295	24.5602	24.776	24.2831	24.0886	23.9122		18.4208	17.69	17.8114	17.256	16.9251	16.5888		53.6913	36.853	0.688757	0.682873	0.67851	0.676654	0.724369			22.7118	22.8751	22.3995	22.237	25.6555			15.6429	15.6208	15.1983	15.0467	18.5841
54.7913	37.047	0.720438	0.718568	0.720097	0.710524	0.704013	0.693659		25.5293	24.4983	24.7578	24.2387	24.0489	23.9054		18.3923	17.6037	17.828	17.2222	16.9307	16.5822		53.8945	36.942	0.688056	0.682598	0.678694	0.67581	0.722296			22.7019	22.8961	22.3528	22.2031	25.6529			15.6202	15.6288	15.1707	15.0051	18.529
54.9948	37.166	0.722868	0.718768	0.718642	0.710897	0.701725	0.692702		25.4903	24.5096	24.7244	24.2019	23.9628	23.8408		18.4261	17.6167	17.768	17.205	16.8153	16.5146		54.0978	37.058	0.690851	0.682675	0.678103	0.678694	0.722202			22.6451	22.8199	22.4584	22.1966	25.647			15.6444	15.5786	15.2291	15.0647	18.5224
55.198	37.255	0.722956	0.720013	0.719712	0.711619	0.702424	0.695561		25.4349	24.468	24.7202	24.1938	23.9828	23.7808		18.3883	17.6173	17.7914	17.2168	16.8461	16.541		54.3011	37.151	0.68893	0.68222	0.679444	0.678119	0.72342			22.6372	22.833	22.3862	22.1235	25.6556			15.5954	15.5771	15.2102	15.0024	18.5597
55.4014	37.405	0.722911	0.719057	0.719135	0.710129	0.701324	0.696467		25.4474	24.4635	24.6722	24.1184	24.014	23.7802		18.3962	17.5907	17.7426	17.1272	16.8416	16.5621		54.5043	37.27	0.68927	0.682557	0.679545	0.677256	0.722574			22.5537	22.8096	22.3766	22.1315	25.5565			15.5456	15.5689	15.2059	14.9887	18.4664
55.6048	37.464	0.721917	0.717963	0.718635	0.712356	0.703443	0.693571		25.4085	24.4174	24.6633	24.0794	23.9481	23.7425		18.3428	17.5308	17.7239	17.1531	16.8461	16.4671		54.7075	37.36	0.687646	0.684174	0.680716	0.676494	0.723172			22.6116	22.7725	22.2728	22.0811	25.5351			15.5488	15.5803	15.1614	14.9378	18.4663
55.8081	37.584	0.722351	0.719187	0.718011	0.712249	0.703126	0.694215		25.3946	24.4016	24.6397	23.9979	23.9476	23.7076		18.3438	17.5493	17.6916	17.0925	16.8382	16.4582		54.9108	37.483	0.688953	0.685001	0.67933	0.676845	0.723171			22.4965	22.7552	22.2685	22.0174	25.4831			15.4991	15.5873	15.1277	14.9023	18.4286
56.0113	37.673	0.721784	0.719974	0.718671	0.711697	0.703534	0.694253		25.3554	24.275	24.5889	24.0187	23.8693	23.7209		18.3011	17.4773	17.6713	17.094	16.7929	16.4683		55.114	37.572	0.689458	0.684915	0.680719	0.676306	0.723999			22.5447	22.6641	22.2579	22.0531	25.4515			15.5436	15.523	15.1514	14.9146	18.4268
56.2147	37.793	0.722383	0.720778	0.720394	0.71132	0.703274	0.695613		25.2936	24.3117	24.5809	24.0236	23.8209	23.616		18.2717	17.5233	17.7079	17.0884	16.7526	16.4276		55.3173	37.685	0.68967	0.684235	0.681143	0.678163	0.722837			22.4436	22.6783	22.1873	21.9621	25.415			15.4787	15.5173	15.1127	14.8939	18.3709
56.4184	37.912	0.723136	0.720596	0.718961	0.711662	0.705335	0.694276		25.2328	24.2171	24.4984	24.031	23.8518	23.6027		18.2468	17.4507	17.6134	17.1019	16.8235	16.3868		55.5206	37.808	0.690516	0.684417	0.681243	0.679359	0.723826			22.4415	22.6661	22.2179	21.8951	25.3643			15.4962	15.5131	15.1358	14.8746	18.3593
56.622	38.031	0.724027	0.720454	0.717352	0.709774	0.703875	0.694726		25.1907	24.2166	24.5322	23.9356	23.7345	23.5693		18.2387	17.447	17.5982	16.9889	16.7061	16.3742		55.724	37.897	0.689851	0.682021	0.680029	0.67795	0.723475			22.4337	22.6643	22.1294	21.9132	25.3885			15.4759	15.4575	15.0486	14.8561	18.3679
56.8253	38.121	0.724313	0.720309	0.71907	0.71209	0.703653	0.693508		25.2046	24.1891	24.4288	23.8959	23.7174	23.5655		18.256	17.4237	17.566	17.016	16.6888	16.3428		55.9273	37.987	0.689669	0.682711	0.680822	0.678927	0.723869			22.3646	22.6344	22.1411	21.8929	25.357			15.4242	15.4527	15.0741	14.8637	18.3551
57.0286	38.211	0.722969	0.719548	0.71907	0.71361	0.701973	0.69533		25.0998	24.1443	24.5098	23.8843	23.7486	23.5266		18.1464	17.373	17.6243	17.0441	16.6709	16.3588		56.1306	38.106	0.690414	0.683822	0.679531	0.676219	0.724047			22.3432	22.605	22.1129	21.8686	25.293			15.426	15.4578	15.0264	14.788	18.3133
57.2322	38.33	0.724832	0.720043	0.719755	0.712743	0.70421	0.696509		25.0377	24.0859	24.4046	23.8455	23.6048	23.4853		18.1481	17.3429	17.5653	16.9957	16.6227	16.3577		56.3338	38.196	0.69014	0.685313	0.679859	0.678404	0.723619			22.3159	22.4991	22.1014	21.8406	25.2247			15.4011	15.4189	15.0259	14.8168	18.2531
57.4357	38.42	0.72425	0.720815	0.720926	0.712944	0.704873	0.69553		25.0054	24.0923	24.3859	23.7608	23.5951	23.4536		18.1102	17.3661	17.5805	16.9401	16.6315	16.3127		56.5372	38.315	0.689954	0.68373	0.680828	0.678951	0.722524			22.2854	22.5051	22.0456	21.7886	25.2531			15.3759	15.3875	15.0093	14.7934	18.246
57.6391	38.569	0.72291	0.720303	0.719221	0.710623	0.702965	0.696234		24.9929	24.0601	24.3894	23.7684	23.6093	23.3892		18.0676	17.3305	17.5414	16.8904	16.5965	16.2844		56.7404	38.405	0.689879	0.685092	0.680626	0.678098	0.724977			22.244	22.4664	21.9837	21.7539	25.164			15.3457	15.3916	14.9627	14.7513	18.2433
57.8426	38.628	0.723958	0.72036	0.722193	0.713104	0.702682	0.695159		25.0153	24.0104	24.2677	23.6883	23.5505	23.3893		18.1101	17.2961	17.5259	16.8922	16.5485	16.2593		56.9439	38.554	0.690486	0.683749	0.680392	0.678617	0.723518			22.1326	22.4372	21.9963	21.7123	25.1816			15.2823	15.3414	14.9661	14.7344	18.2193
58.0458	38.718	0.723922	0.72007	0.719982	0.712845	0.704754	0.697226		24.9218	23.9694	24.2576	23.6953	23.4419	23.2866		18.0414	17.2597	17.465	16.8911	16.5208	16.236		57.147	38.614	0.688558	0.684849	0.679892	0.679194	0.724124			22.2357	22.3995	21.9762	21.7002	25.0908			15.3106	15.3402	14.9414	14.7386	18.1689
58.2494	38.867	0.723283	0.719902	0.719474	0.714506	0.703922	0.696153		24.8827	23.9673	24.2821	23.6389	23.4519	23.3177		17.9972	17.2541	17.4703	16.8902	16.5083	16.2327		57.3505	38.703	0.689558	0.684836	0.679945	0.678678	0.723756			22.1586	22.3457	21.8762	21.6239	25.0163			15.2796	15.3032	14.8746	14.6756	18.1057
58.4529	38.957	0.72398	0.721238	0.719127	0.714916	0.704068	0.694952		24.872	23.8736	24.2288	23.6241	23.4762	23.3063		18.0068	17.2185	17.4236	16.8892	16.5288	16.1968		57.5538	38.849	0.69065	0.683895	0.680998	0.680679	0.725312			22.1487	22.3454	21.8867	21.633	24.9663			15.297	15.2819	14.9048	14.7252	18.1084
58.6562	39.047	0.724474	0.721393	0.720098	0.713451	0.704287	0.695804		24.8185	23.9046	24.1843	23.6029	23.4248	23.2234		17.9804	17.2446	17.415	16.8395	16.4978	16.1589		57.7568	38.968	0.691195	0.684604	0.678878	0.679405	0.725235			22.0757	22.2661	21.8269	21.6019	24.9456			15.2586	15.2435	14.8178	14.6764	18.0914
58.8596	39.166	0.724628	0.720615	0.718614	0.713506	0.703998	0.69615		24.7446	23.8728	24.1641	23.525	23.4129	23.1604		17.9306	17.2031	17.3647	16.7852	16.4826	16.1231		57.9602	39.032	0.689053	0.683966	0.683559	0.677404	0.723939			22.0435	22.2299	21.8038	21.5683	24.9305			15.1891	15.2045	14.9042	14.6105	18.0482
59.0629	39.255	0.724368	0.721444	0.719544	0.715053	0.705911	0.69613		24.8307	23.8116	24.0933	23.5166	23.3544	23.1509		17.9866	17.1787	17.3362	16.8156	16.4862	16.1161		58.1637	39.155	0.690211	0.6857	0.683012	0.679448	0.725976			22.1045	22.2436	21.7386	21.5163	24.9014			15.2568	15.2524	14.8477	14.6192	18.0778
59.2664	39.405	0.723214	0.722969	0.718038	0.713217	0.703535	0.694784		24.7135	23.7495	24.0686	23.4573	23.3281	23.1434		17.8731	17.1702	17.2822	16.7301	16.4121	16.0796		58.3671	39.241	0.690619	0.684735	0.681651	0.678553	0.725476			21.9502	22.1838	21.7808	21.5062	24.8675			15.1593	15.19	14.8469	14.5931	18.0408
59.4698	39.494	0.72596	0.721249	0.720101	0.712937	0.704186	0.69616		24.6116	23.7037	24.0312	23.441	23.2832	23.1362		17.867	17.0963	17.3049	16.712	16.3957	16.1065		58.5705	39.36	0.69224	0.684636	0.681262	0.678023	0.725493			21.8862	22.1596	21.6821	21.4661	24.8261			15.1505	15.1712	14.7712	14.5545	18.0112
59.6732	39.554	0.726266	0.722628	0.719868	0.711784	0.706733	0.695015		24.6037	23.6768	23.9894	23.4243	23.196	23.1238		17.8689	17.1095	17.2692	16.6731	16.3934	16.0714		58.7739	39.45	0.69265	0.683725	0.681856	0.678401	0.724933			21.8478	22.1039	21.6831	21.4609	24.8028			15.1329	15.113	14.7847	14.5591	17.9803
59.8766	39.673	0.725428	0.720038	0.720186	0.715624	0.706199	0.696325		24.5495	23.5735	23.9501	23.3715	23.1954	23.0228		17.8089	16.9738	17.2485	16.7252	16.3806	16.0314		58.9774	39.539	0.6928	0.684894	0.683696	0.681019	0.724397			21.8941	22.1187	21.6077	21.3787	24.7465			15.1682	15.149	14.7731	14.5593	17.9263
60.0801	39.763	0.726451	0.72094	0.720668	0.712596	0.705727	0.695539		24.6042	23.6308	23.9105	23.3355	23.1599	23.0172		17.8737	17.0364	17.2316	16.6288	16.3446	16.0094		59.1808	39.629	0.692929	0.686348	0.68347	0.679891	0.725161			21.8393	22.0307	21.616	21.3657	24.6745			15.1331	15.1207	14.7739	14.5263	17.893
60.2834	39.883	0.724214	0.722004	0.719538	0.713978	0.705596	0.696666		24.5621	23.5986	23.9092	23.2903	23.1448	22.9237		17.7882	17.0383	17.2036	16.6288	16.3309	15.9701		59.384	39.748	0.690904	0.686081	0.681558	0.679249	0.726146			21.8646	21.9867	21.6526	21.3871	24.6222			15.1063	15.0847	14.7575	14.5271	17.8793
60.4869	39.976	0.724742	0.723056	0.720933	0.713851	0.705406	0.697118		24.4802	23.4819	23.8485	23.2582	23.1266	22.9433		17.7418	16.9787	17.1932	16.6029	16.3136	15.9942		59.5875	39.868	0.69185	0.686333	0.682015	0.678117	0.725639			21.8191	21.9351	21.5464	21.3083	24.6213			15.0955	15.0548	14.695	14.4495	17.8662
60.6905	40.062	0.725603	0.722075	0.721015	0.713289	0.705157	0.69436		24.4264	23.4557	23.7878	23.2565	23.0872	22.9332		17.7239	16.9368	17.1514	16.5886	16.2801	15.9239		59.7908	39.983	0.693354	0.684567	0.680193	0.679353	0.726676			21.7581	21.9733	21.5704	21.3094	24.5502			15.086	15.0422	14.672	14.4766	17.8401
60.894	40.151	0.724	0.722248	0.71978	0.714647	0.704593	0.697149		24.4645	23.4885	23.7683	23.1843	23.0008	22.841		17.7123	16.9646	17.108	16.5686	16.2062	15.9236		59.9942	40.047	0.691196	0.685161	0.681701	0.680411	0.725248			21.7166	21.9078	21.5754	21.2815	24.5607			15.0104	15.0104	14.708	14.4802	17.8126
61.0973	40.301	0.725139	0.722296	0.71994	0.714674	0.707002	0.696277		24.3725	23.4064	23.7543	23.1597	22.9831	22.809		17.6734	16.9064	17.1017	16.5516	16.2491	15.8814		60.1975	40.166	0.692198	0.686136	0.682455	0.679247	0.726762			21.6859	21.8767	21.485	21.1966	24.5236			15.0109	15.0104	14.6626	14.3977	17.8228
61.3006	40.39	0.725775	0.722181	0.72238	0.714118	0.706519	0.697062		24.4006	23.3957	23.6791	23.1071	22.9834	22.762		17.7094	16.8959	17.1053	16.5012	16.2382	15.8665		60.4008	40.286	0.692123	0.686187	0.681644	0.678512	0.725667			21.6613	21.868	21.4795	21.221	24.4608			14.9923	15.0055	14.6414	14.3987	17.7504
61.5044	40.48	0.72745	0.722537	0.721409	0.715348	0.706692	0.698733		24.2835	23.3339	23.6626	23.0573	22.9259	22.7082		17.665	16.8596	17.0704	16.494	16.2015	15.867		60.6043	40.345	0.691713	0.686355	0.680853	0.679086	0.726481			21.6065	21.8387	21.4291	21.1559	24.4802			14.9455	14.9891	14.59	14.3667	17.7844
61.7082	40.599	0.725729	0.723969	0.722251	0.716428	0.707995	0.698971		24.2993	23.2846	23.6169	22.9982	22.8528	22.6941		17.6347	16.8573	17.0573	16.4765	16.1797	15.8625		60.8078	40.465	0.692976	0.685806	0.683854	0.680017	0.727793			21.5702	21.8121	21.342	21.0764	24.3365			14.9476	14.9589	14.5948	14.3323	17.712
61.9117	40.689	0.725401	0.723326	0.722409	0.715658	0.706607	0.69821		24.2437	23.2446	23.5223	23.0254	22.8054	22.6692		17.5864	16.8134	16.9927	16.4783	16.1145	15.8278		61.011	40.614	0.691754	0.684962	0.680997	0.680224	0.726621			21.5445	21.7803	21.354	21.1094	24.3235			14.9035	14.9187	14.542	14.3591	17.6739
62.1149	40.812	0.72612	0.722445	0.723505	0.716312	0.705892	0.696791		24.1565	23.2031	23.5439	23.0249	22.8237	22.6575		17.5405	16.763	17.0341	16.493	16.1111	15.7875		61.2144	40.704	0.692722	0.684497	0.682245	0.679905	0.727783			21.5306	21.7336	21.3285	21.0629	24.2841			14.9148	14.8766	14.5513	14.3208	17.6736
62.3184	40.868	0.726939	0.722898	0.721663	0.715325	0.707101	0.700284		24.0675	23.1539	23.5124	22.9263	22.7636	22.5673		17.4956	16.7379	16.968	16.3998	16.0962	15.8035		61.4176	40.794	0.690825	0.684486	0.683495	0.678524	0.726846			21.5222	21.7261	21.3052	21.0501	24.3023			14.8681	14.8712	14.562	14.283	17.664
62.5221	40.988	0.727275	0.723571	0.72427	0.717388	0.706463	0.699485		24.0933	23.206	23.4905	22.8414	22.7401	22.531		17.5225	16.7912	17.0134	16.3862	16.0651	15.7601		61.6211	40.883	0.692994	0.685246	0.680946	0.680203	0.726913			21.4601	21.7221	21.302	21.0164	24.274			14.8717	14.885	14.5055	14.2954	17.6451
62.7257	41.077	0.726365	0.722748	0.723422	0.715902	0.708741	0.699598		24.1038	23.143	23.4459	22.8434	22.6932	22.5188		17.5082	16.7265	16.9613	16.3536	16.0836	15.7541		61.8245	40.973	0.692106	0.686451	0.681358	0.678911	0.725215			21.3868	21.6232	21.2775	20.9885	24.2193			14.8019	14.8433	14.4976	14.2493	17.5642
62.9294	41.201	0.728829	0.724817	0.722578	0.716201	0.707785	0.699552		23.9484	23.0285	23.4055	22.7975	22.6544	22.5277		17.4543	16.6914	16.9123	16.3276	16.0344	15.7593		62.028	41.092	0.691908	0.686274	0.682036	0.67929	0.726894			21.3961	21.6469	21.2081	20.9612	24.1749			14.8041	14.8557	14.4647	14.2387	17.5726
63.1327	41.316	0.72812	0.725271	0.72347	0.716445	0.708559	0.698974		23.931	23.0577	23.3234	22.7817	22.5946	22.4405		17.4246	16.7231	16.8738	16.3218	16.0096	15.6854		62.2314	41.182	0.692476	0.686567	0.68164	0.680843	0.727423			21.4148	21.6369	21.1477	20.9251	24.1439			14.8292	14.8551	14.4151	14.2467	17.5628
63.3363	41.406	0.725687	0.724755	0.725323	0.716963	0.709087	0.700125		23.9621	23.04	23.2901	22.7742	22.5867	22.3712		17.389	16.6984	16.8929	16.3283	16.0159	15.6626		62.4349	41.302	0.692174	0.687258	0.681443	0.680546	0.726324			21.3692	21.5865	21.1136	20.8638	24.1098			14.7912	14.8355	14.3877	14.1988	17.5115
63.5399	41.496	0.728614	0.723784	0.724327	0.718762	0.709174	0.698268		23.8603	22.9689	23.2396	22.7203	22.5575	22.4351		17.385	16.6245	16.8331	16.3305	15.9972	15.6658		62.6384	41.361	0.694009	0.687791	0.681741	0.680424	0.725857			21.3414	21.4842	21.1193	20.8234	24.0824			14.8111	14.7766	14.3979	14.1687	17.4804
63.7433	41.585	0.727454	0.724245	0.72325	0.718261	0.708285	0.69963		23.8529	22.9277	23.2556	22.6542	22.5049	22.3475		17.3519	16.6053	16.8196	16.2716	15.9399	15.635		62.8418	41.481	0.692379	0.686212	0.681794	0.678673	0.727867			21.2744	21.5194	21.1087	20.8492	23.9777			14.7299	14.7669	14.3918	14.1498	17.4526
63.9467	41.705	0.726524	0.72356	0.725509	0.719013	0.706809	0.699802		23.8625	22.9004	23.2221	22.643	22.5385	22.3199		17.3367	16.5698	16.8478	16.2806	15.9304	15.6195		63.0452	41.6	0.693673	0.685625	0.681471	0.682453	0.727587			21.1874	21.4959	21.12	20.7726	23.9831			14.6971	14.7381	14.3927	14.1763	17.4498
64.1503	41.824	0.728231	0.725837	0.723969	0.717615	0.709169	0.70148		23.7543	22.8324	23.1774	22.6021	22.4656	22.2761		17.2986	16.5726	16.7797	16.2196	15.9319	15.6263		63.2488	41.69	0.693052	0.687932	0.682138	0.680013	0.726393			21.1825	21.417	21.0471	20.804	23.9817			14.6806	14.7334	14.357	14.147	17.4202
64.3538	41.918	0.728403	0.724726	0.724456	0.717594	0.709423	0.701203		23.789	22.8553	23.1314	22.5799	22.4161	22.249		17.328	16.5638	16.7577	16.2032	15.9025	15.601		63.4522	41.78	0.693242	0.686434	0.683137	0.679351	0.7279			21.1927	21.3765	21.0344	20.753	23.9004			14.6917	14.6736	14.3694	14.0986	17.3971
64.5571	42.004	0.727187	0.726957	0.72666	0.71901	0.709061	0.700385		23.6802	22.7469	23.0427	22.5177	22.3728	22.2101		17.22	16.536	16.7442	16.1905	15.8637	15.5556		63.6555	41.929	0.69304	0.685958	0.681837	0.680482	0.728273			21.1634	21.3912	21.0016	20.7122	23.8698			14.6671	14.6735	14.3196	14.0943	17.3837
64.7607	42.093	0.728653	0.725402	0.723195	0.717891	0.709336	0.69989		23.6531	22.7785	23.0763	22.4875	22.337	22.1774		17.2349	16.5236	16.6887	16.1436	15.8444	15.5217		63.8589	41.989	0.692186	0.687915	0.682969	0.681928	0.728764			21.1502	21.3385	20.9157	20.682	23.8515			14.6399	14.6791	14.2847	14.1037	17.3821
64.9643	42.213	0.727844	0.724989	0.724493	0.71817	0.711039	0.70145		23.5943	22.7645	23.0602	22.5235	22.2795	22.1546		17.173	16.504	16.7069	16.1757	15.8416	15.5403		64.0626	42.079	0.692486	0.688092	0.68431	0.681433	0.726821			21.1141	21.2744	20.8918	20.6175	23.8186			14.6212	14.6387	14.2965	14.0495	17.3119
65.168	42.303	0.729278	0.724381	0.725242	0.717927	0.709943	0.700662		23.5791	22.6824	23.0199	22.4452	22.2592	22.0938		17.1957	16.4307	16.695	16.114	15.8028	15.4803		64.2661	42.198	0.693838	0.687406	0.683091	0.681876	0.727782			21.0323	21.2822	20.854	20.6085	23.8062			14.593	14.6296	14.2452	14.0525	17.3257
65.3714	42.452	0.729319	0.726282	0.724841	0.719092	0.709604	0.698957		23.5378	22.6709	22.9801	22.3815	22.2028	22.1321		17.1665	16.4655	16.6569	16.0943	15.7552	15.4694		64.4694	42.288	0.694629	0.685505	0.683525	0.680202	0.728363			21.007	21.2389	20.8583	20.6536	23.7104			14.5921	14.5594	14.2571	14.0486	17.2697
65.5747	42.516	0.728428	0.726309	0.724646	0.718354	0.71153	0.700848		23.5154	22.5881	22.9363	22.3829	22.1873	22.0107		17.1293	16.4059	16.6207	16.0788	15.7869	15.4262		64.6728	42.407	0.692016	0.687007	0.681984	0.684443	0.728602			21.0032	21.2355	20.8415	20.4695	23.738			14.5345	14.5889	14.2136	14.0102	17.2955
65.7784	42.605	0.729158	0.726969	0.723657	0.718765	0.71001	0.700096		23.467	22.6103	22.9395	22.3368	22.2016	22.0132		17.1112	16.437	16.6003	16.0549	15.7633	15.4114		64.8764	42.467	0.69339	0.68902	0.682797	0.681324	0.727531			20.9745	21.1616	20.7861	20.5131	23.6866			14.5435	14.5808	14.1926	13.9761	17.2327
65.982	42.691	0.730807	0.726187	0.723412	0.719604	0.709445	0.701066		23.3876	22.5603	22.9129	22.2637	22.1809	21.9795		17.0918	16.383	16.5754	16.0211	15.7361	15.4091		65.0799	42.587	0.694614	0.689147	0.68474	0.681328	0.72867			20.969	21.1021	20.7273	20.4691	23.6258			14.5654	14.5425	14.1928	13.9462	17.2154
66.1857	42.811	0.729987	0.725896	0.725062	0.718403	0.709826	0.700736		23.4455	22.5567	22.8217	22.3165	22.1409	21.9767		17.1149	16.3738	16.5471	16.0322	15.7162	15.3999		65.2832	42.706	0.693075	0.688873	0.683986	0.682771	0.729942			20.9269	21.1116	20.7167	20.444	23.5679			14.5039	14.5432	14.1699	13.9586	17.2032
66.3891	42.934	0.73006	0.727929	0.72591	0.718468	0.711809	0.701646		23.3737	22.4448	22.7763	22.2548	22.0533	21.9455		17.0642	16.3382	16.5335	15.9893	15.6977	15.398		65.4865	42.796	0.695276	0.688987	0.684712	0.680263	0.72722			20.8412	21.0411	20.643	20.4528	23.5631			14.4904	14.4971	14.1345	13.9133	17.1355
66.5928	43.02	0.729101	0.724226	0.726106	0.720456	0.710566	0.701114		23.3523	22.4927	22.7414	22.2023	22.0459	21.8869		17.0262	16.2898	16.5127	15.9958	15.6651	15.3452		65.69	42.886	0.694843	0.687241	0.685649	0.683049	0.729411			20.8689	21.0509	20.6524	20.3687	23.4763			14.5006	14.467	14.1603	13.9128	17.1239
66.7966	43.11	0.728599	0.726613	0.724763	0.720475	0.710561	0.701197		23.3642	22.5027	22.7439	22.144	22.0277	21.8685		17.0232	16.3508	16.4839	15.9542	15.652	15.3341		65.8935	43.005	0.69601	0.689282	0.685073	0.681391	0.729589			20.7948	20.999	20.6013	20.3351	23.4627			14.4734	14.4742	14.1134	13.8562	17.1181
67.0002	43.199	0.730452	0.725259	0.724917	0.7171	0.710458	0.700842		23.2581	22.4243	22.6981	22.1456	21.9749	21.8208		16.9889	16.2634	16.4542	15.8806	15.6123	15.2929		66.0969	43.095	0.693863	0.688664	0.686684	0.683021	0.729933			20.7888	21.0229	20.5382	20.2986	23.4521			14.4246	14.4777	14.1032	13.8644	17.1185
67.2037	43.289	0.728845	0.725501	0.726901	0.718663	0.710318	0.701807		23.2658	22.3697	22.6709	22.1497	21.9365	21.7752		16.9572	16.2293	16.4795	15.9182	15.5819	15.282		66.3002	43.214	0.694398	0.68989	0.683312	0.68143	0.72898			20.7747	20.9324	20.558	20.3171	23.4021			14.4259	14.441	14.0475	13.8446	17.0597
67.4073	43.409	0.729201	0.726341	0.725334	0.720523	0.709066	0.701934		23.1944	22.2625	22.5818	22.0698	21.9393	21.7011		16.9134	16.1702	16.3793	15.9018	15.5564	15.2328		66.5036	43.3	0.694096	0.690352	0.682687	0.681114	0.728812			20.7169	20.8523	20.5112	20.2841	23.3713			14.3795	14.3954	14.0027	13.8158	17.0333
67.6108	43.532	0.730626	0.726644	0.724493	0.717157	0.712591	0.701578		23.2008	22.2905	22.6032	22.0733	21.8744	21.6955		16.9511	16.1972	16.3758	15.83	15.5875	15.2211		66.707	43.394	0.695168	0.689103	0.684197	0.682045	0.728554			20.6594	20.8507	20.5202	20.2281	23.3274			14.3617	14.3683	14.0399	13.7965	16.9952
67.8144	43.588	0.72979	0.727734	0.728904	0.718114	0.710268	0.702345		23.1828	22.2162	22.5065	22.0154	21.8642	21.7022		16.9186	16.1675	16.4051	15.8096	15.5294	15.2425		66.9103	43.514	0.693652	0.690709	0.684955	0.681012	0.729163			20.6683	20.8328	20.5163	20.2366	23.2837			14.3366	14.3894	14.0528	13.7814	16.9776
68.0181	43.711	0.729103	0.727859	0.727094	0.718236	0.710019	0.701038		23.0936	22.2074	22.5179	21.9777	21.8214	21.6559		16.8376	16.1638	16.3726	15.7852	15.4936	15.1817		67.1139	43.603	0.695512	0.690199	0.685164	0.683099	0.728827			20.6026	20.7846	20.434	20.1677	23.2659			14.3294	14.3455	14.0006	13.7765	16.9568
68.2216	43.801	0.729231	0.728087	0.725649	0.721321	0.711309	0.702032		23.0773	22.1906	22.5184	21.9589	21.8236	21.6501		16.8287	16.1566	16.3405	15.8394	15.5233	15.199		67.3175	43.663	0.694918	0.690377	0.68634	0.681869	0.729812			20.6057	20.7497	20.3777	20.1651	23.2521			14.3193	14.3251	13.986	13.7499	16.9696
68.4253	43.917	0.729161	0.726142	0.726475	0.719024	0.711143	0.702951		23.0042	22.1835	22.485	21.9106	21.7516	21.62		16.7738	16.1084	16.3348	15.7543	15.4685	15.1978		67.521	43.812	0.69584	0.689396	0.684761	0.682434	0.730116			20.5928	20.7508	20.32	20.0701	23.1991			14.3293	14.3055	13.9144	13.6965	16.938
68.6289	44.01	0.730851	0.728032	0.725304	0.720486	0.710103	0.703125		23.0267	22.1166	22.4571	21.8624	21.7328	21.5975		16.8291	16.1016	16.2882	15.7515	15.4325	15.1857		67.7243	43.902	0.696039	0.688022	0.683801	0.681589	0.730042			20.534	20.7453	20.3449	20.0605	23.0972			14.2925	14.2732	13.9118	13.673	16.8619
68.8322	44.096	0.729224	0.72674	0.726748	0.719626	0.710765	0.702992		22.9776	22.0667	22.3781	21.896	21.7053	21.583		16.7558	16.0368	16.2632	15.7569	15.4273	15.1727		67.9277	44.022	0.695482	0.689112	0.684477	0.682123	0.730441			20.4939	20.7056	20.3224	20.0465	23.0635			14.2531	14.2685	13.9102	13.6742	16.8465
69.0358	44.186	0.731453	0.727382	0.727515	0.719853	0.710403	0.701903		22.9481	22.059	22.3464	21.8092	21.6788	21.5367		16.7855	16.0453	16.2573	15.6994	15.4007	15.1166		68.1313	44.111	0.697773	0.689663	0.685787	0.68539	0.730777			20.4256	20.6402	20.2807	20.0165	23.0824			14.2524	14.2348	13.9083	13.7191	16.8681
69.2395	44.306	0.73039	0.729765	0.727628	0.719799	0.712175	0.703581		22.8586	21.941	22.2956	21.8005	21.616	21.486		16.6957	16.0117	16.2229	15.692	15.3943	15.1171		68.3349	44.201	0.69774	0.690056	0.686022	0.683191	0.73111			20.4125	20.5988	20.2011	19.9936	23.0505			14.2426	14.2143	13.8584	13.6595	16.8525
69.4432	44.395	0.729772	0.728212	0.726843	0.721777	0.710017	0.702135		22.8147	22.0037	22.3293	21.7478	21.5762	21.4257		16.6496	16.0233	16.2299	15.6971	15.3195	15.0437		68.5385	44.317	0.695562	0.690747	0.685614	0.684149	0.730931			20.4	20.5706	20.2236	19.9263	23.0109			14.1895	14.2091	13.8656	13.6326	16.8194
69.6468	44.485	0.730494	0.726873	0.727088	0.718734	0.712439	0.70187		22.7634	21.9697	22.2803	21.7312	21.5431	21.4112		16.6285	15.9692	16.1997	15.619	15.3481	15.0279		68.742	44.44	0.697472	0.690086	0.687087	0.681898	0.730193			20.3958	20.5854	20.1537	19.9113	22.9885			14.2255	14.2057	13.8473	13.5775	16.786
69.8501	44.605	0.732326	0.726548	0.726233	0.721306	0.711341	0.703275		22.7068	21.9163	22.2499	21.7037	21.5399	21.3807		16.6288	15.9233	16.1586	15.655	15.3222	15.0365		68.9455	44.53	0.695638	0.690369	0.686716	0.682399	0.731289			20.3475	20.5413	20.156	19.9631	22.9497			14.1545	14.1811	13.8414	13.6228	16.7829
70.0539	44.695	0.731361	0.727614	0.727341	0.720687	0.710764	0.702954		22.7918	21.8643	22.1613	21.6389	21.5293	21.3641		16.6691	15.9088	16.1188	15.5949	15.3022	15.0179		69.149	44.59	0.69518	0.691117	0.687686	0.683201	0.730802			20.293	20.4814	20.1133	19.8603	22.8886			14.1073	14.1551	13.8317	13.5686	16.727
70.2576	44.814	0.731822	0.727363	0.727531	0.719228	0.710667	0.703306		22.7752	21.8463	22.1277	21.6821	21.505	21.321		16.6674	15.8902	16.0986	15.5944	15.2829	14.9952		69.3523	44.74	0.696639	0.690235	0.68591	0.684145	0.730826			20.2827	20.4742	20.0702	19.8025	22.8347			14.1297	14.132	13.7664	13.5478	16.6882
70.4614	44.878	0.731583	0.727655	0.726529	0.720903	0.71169	0.702922		22.6938	21.8003	22.1075	21.5501	21.4201	21.3034		16.6024	15.8631	16.0617	15.5355	15.2445	14.9746		69.5557	44.829	0.697241	0.689462	0.685136	0.68332	0.732968			20.2549	20.4857	20.109	19.7889	22.7755			14.1225	14.1241	13.7774	13.5222	16.6937
70.6649	44.994	0.730943	0.729487	0.727069	0.722422	0.711453	0.702438		22.613	21.7765	22.112	21.5852	21.4114	21.2675		16.5288	15.8857	16.077	15.5936	15.2332	14.9391		69.7592	44.889	0.6966	0.690621	0.686557	0.684104	0.731755			20.2894	20.425	20.0582	19.7478	22.8438			14.1336	14.1059	13.7711	13.5095	16.7161
70.8686	45.113	0.733289	0.728542	0.728354	0.722865	0.714324	0.705754		22.5328	21.723	22.0541	21.5441	21.3524	21.2096		16.5231	15.8261	16.0632	15.5735	15.2526	14.9688		69.9627	45.005	0.698099	0.689841	0.68696	0.683971	0.730965			20.2082	20.3936	19.9876	19.7187	22.7536			14.1073	14.0684	13.7307	13.487	16.6321
71.0722	45.203	0.731531	0.729616	0.72764	0.723042	0.712652	0.704214		22.5328	21.7276	22.0079	21.4816	21.3134	21.17		16.4834	15.8528	16.0139	15.5321	15.1891	14.9082		70.1662	45.099	0.696065	0.690283	0.686877	0.684551	0.732111			20.174	20.3678	20.0105	19.7207	22.7068			14.0424	14.0595	13.7447	13.4998	16.6239
[truncated: 503 more rows]

## Sheet: SFIgure20(I663A#1)
	Measured at:	2023-12-13 15:45:06	JST																					Measured at:	2023-12-13 15:53:50	JST
[truncated: 605 more rows]

[truncated: 12 more sheets: SFigure20(I663A#2), SFigure20(I663A#3), SFigure20(Y461A#1), SFigure20(Y461A#2), SFigure20(Y461A#3), SFigure20(W300A#1), SFigure20(W300A#2), SFigure20(W300A#3), SFigure21b, SFigure21a(Gal#1), Sfigure21a(Gal#2), SFigure21a(Gal#3)]
